# Supplementary material for: Development and Application of KASP Markers for Candidate Glucosinolate Biosynthesis Genes in Broccoli
Source: Int J Mol Sci. 2026 Mar 16;27(6):2714. doi: 10.3390/ijms27062714 (PMC13026235; doi:10.3390/ijms27062714)
Supplement: Supplementary file 1 [file ijms-27-02714-s001.zip]

Archive with 2 entries (2 files):
- supplement figure.pdf
- supplement tables.xlsx
