# Supplementary material for: Development and Application of KASP Markers for Candidate Glucosinolate Biosynthesis Genes in Broccoli
Source: Int J Mol Sci. 2026 Mar 16;27(6):2714. doi: 10.3390/ijms27062714 (PMC13026235; doi:10.3390/ijms27062714)
Supplement: Supplementary file 1 [file ijms-27-02714-s001.zip › supplement tables.xlsx]

## Sheet: Table S1
Table S1. The glucosinolate genes in Arabidopsis and HDEM and 1276 SNP markers
HDEM	Arabidopsis	Homologous gene	Non-synonymous SNP
BolC4t23346H	AT2G31790	UGT74C1	10
BolC4t27617H	AT2G31790	UGT74C1	17
BolC5t31022H	AT1G24100	UGT74B1	3
BolC3t21331H	AT1G47600	TGG4	0
BolC3t21333H	AT1G47600	TGG4	0
BolC3t21334H	AT1G47600	TGG4	0
BolC3t21335H	AT1G47600	TGG4	0
BolC3t21336H	AT1G47600	TGG4	0
BolC3t21337H	AT1G47600	TGG4	0
BolC5t32056H	AT1G47600	TGG4	14
BolC5t32066H	AT1G47600	TGG4	6
BolC6t36459H	AT1G47600	TGG4	0
BolC6t36463H	AT1G47600	TGG4	2
BolC1t02748H	AT5G25980	TGG2	18
BolC2t11980H	AT5G25980	TGG2	2
BolC3t15850H	AT5G25980	TGG2	0
BolC1t04153H	AT5G26000	TGG1	12
BolC2t11930H	AT5G26000	TGG1	1
BolC2t11932H	AT5G26000	TGG1	3
BolC2t11935H	AT5G26000	TGG1	5
BolC2t11975H	AT5G26000	TGG1	2
BolC2t11981H	AT5G26000	TGG1	0
BolC2t11983H	AT5G26000	TGG1	1
BolC3t15851H	AT5G26000	TGG1	6
BolC6t38826H	AT5G26000	TGG1	5
BolC8t48254H	AT5G26000	TGG1	0
BolC8t48265H	AT5G26000	TGG1	1
BolC8t49324H	AT5G26000	TGG1	0
BolC9t54147H	AT5G26000	TGG1	7
BolC9t54148H	AT5G26000	TGG1	7
BolC9t54149H	AT5G26000	TGG1	16
BolC1t01069H	AT4G28420	SUR1	9
BolC7t40482H	AT2G20610	SUR1	2
BolC7t40484H	AT2G20610	SUR1	2
BolC7t40486H	AT2G20610	SUR1	1
BolC7t46095H	AT4G28410	SUR1	4
BolC7t46097H	AT4G28410	SUR1	6
BolC8t51473H	AT2G24850	SUR1	6
BolC9t54392H	AT2G20610	SUR1	6
BolC5t30386H	AT1G18590	ST5c	3
BolC9t55010H	AT1G18590	ST5c	0
BolC9t55012H	AT1G18590	ST5c	6
BolC6t38481H	AT1G74090	ST5b	0
BolC6t39855H	AT1G74090	ST5b	0
BolC6t39856H	AT1G74090	ST5b	0
BolC9t55220H	AT1G74090	ST5b	8
BolC9t55225H	AT1G74090	ST5b	6
BolC2t09190H	AT1G74100	ST5aSOT16	2
BolC6t39857H	AT1G74100	ST5aSOT16	1
BolC6t38471H	AT1G74100	SOT16	1
BolC6t38477H	AT1G74100	SOT16	10
BolC6t38500H	AT1G73730	slim1	15
BolC6t39823H	AT1G73730	slim1	8
BolC4t22177H	AT2G44490	PEN2	19
BolC2t11690H	AT5G48180	NSP5	6
BolC7t44414H	AT5G48180	NSP5	1
BolC3t21363H	AT3G16410	NSP4	12
BolC6t35825H	AT3G16410	NSP4	0
BolC4t27675H	AT2G33070	NSP2	2
BolC5t33753H	AT2G33070	NSP2	3
BolC1t04757H	AT3G16400	NSP1	14
BolC5t33742H	AT3G16400	NSP1	2
BolC5t33748H	AT3G16400	NSP1	7
BolC5t33752H	AT3G16400	NSP1	0
BolC5t33756H	AT3G16400	NSP1	1
BolC2t07149H	AT5G22300	NIT4	2
BolC2t06793H	AT3G44300	NIT2	0
BolC3t14010H	AT3G44300	NIT2	2
BolC3t19195H	AT3G44300	NIT2	0
BolC4t27514H	AT3G44300	NIT2	1
BolC4t21954H	AT2G41930	NIT1	8
BolC4t23383H	AT2G41930	NIT1	1
BolC4t23390H	AT2G41930	NIT1	5
BolC4t23466H	AT2G41930	NIT1	3
BolC4t28441H	AT2G41930	NIT1	7
BolC9t56623H	AT4G08790	NIT1	2
BolC5t30384H	AT1G18570	MYB51	9
BolC8t49496H	AT1G18570	MYB51	4
BolC8t51877H	AT1G18570	MYB51	14
BolC2t12163H	AT5G60890	MYB34	0
BolC7t44988H	AT5G60890	MYB34	7
BolC9t53709H	AT5G60890	MYB34	0
BolC3t12921H	AT5G07690	MYB29	13
BolC9t59722H	AT5G07690	MYB29	1
BolC2t12216H	AT5G61420	MYB28	8
BolC7t45028H	AT5G61420	MYB28	5
BolC9t53733H	AT5G61420	MYB28	8
BolC2t09189H	AT1G74080	MYB122	3
BolC6t39854H	AT1G74080	MYB122	0
BolC1t04831H	AT1G54030	MVP1	2
BolC3t21510H	AT1G54030	MVP1	2
BolC3t21511H	AT1G54030	MVP1	0
BolC3t21512H	AT1G54030	MVP1	0
BolC6t36048H	AT1G54030	MVP1	0
BolC6t36049H	AT1G54030	MVP1	0
BolC6t36744H	AT1G54030	MVP1	5
BolC1t03369H	AT5G23010	MAM1	5
BolC1t03370H	AT5G23010	MAM1	3
BolC2t09830H	AT5G23010	MAM1	2
BolC2t09982H	AT5G23010	MAM1	3
BolC2t12154H	AT5G23010	MAM1	4
BolC2t12156H	AT5G23010	MAM1	8
BolC4t27895H	AT5G23010	MAM1	17
BolC7t44977H	AT5G23010	MAM1	0
BolC7t44978H	AT5G23010	MAM1	8
BolC8t51885H	AT1G18500	MAM1	3
BolC3t15222H	AT2G43090	IPMI SSU2	5
BolC4t22054H	AT2G43090	IPMI SSU2	3
BolC4t22055H	AT2G43100	IPMI SSU2	4
BolC4t25824H	AT4G13430	IPMI LSU1	2
BolC8t47666H	AT4G13430	IPMI LSU1	1
BolC6t40408H	AT1G80560	IPMDH3	5
BolC2t09727H	AT1G80560	IPMDH1	0
BolC2t09729H	AT1G80560	IPMDH1	2
BolC2t06605H	AT5G14200	IMD1	2
BolC6t38308H	AT1G76790	IGMT5	1
BolC6t40123H	AT1G76790	IGMT5	2
BolC5t30682H	AT1G21120	IGMT2	3
BolC7t42750H	AT1G21120	IGMT2	6
BolC8t49694H	AT1G21120	IGMT2	1
BolC5t30685H	AT1G21100	IGMT1	1
BolC7t42749H	AT1G21100	IGMT1	2
BolC8t49693H	AT1G21100	IGMT1	10
BolC6t38213H	AT1G78380	GSTU20	4
BolC6t38215H	AT1G78370	GSTU20	1
BolC8t51950H	AT1G17180	GSTU20	3
BolC3t14411H	AT2G30860	GSTF9	0
BolC4t27502H	AT2G30860	GSTF9	0
BolC2t06795H	AT5G17220	GSTF11	5
BolC5t35031H	AT3G03190	GSTF11	2
BolC9t58832H	AT5G17220	GSTF11	1
BolC3t14412H	AT2G30870	GSTF10	1
BolC3t13531H	AT2G25450	GSL-OH	1
BolC4t23510H	AT2G30840	GSL-OH	10
BolC4t27497H	AT2G25450	GSL-OH	3
BolC4t27500H	AT2G25450	GSL-OH	9
BolC4t27501H	AT2G30840	GSL-OH	6
BolC5t29256H	AT1G06620	GSL-OH	19
BolC1t01707H	AT4G23100	GSH1/PAD2	3
BolC3t20748H	AT4G23100	GSH1/PAD2	7
BolC7t45737H	AT4G23100	GSH1/PAD2	0
BolC7t45742H	AT4G23100	GSH1/PAD2	3
BolC1t00820H	AT4G30530	GGP1	1
BolC3t21172H	AT4G30530	GGP1	1
BolC7t46258H	AT4G30530	GGP1	1
BolC8t49154H	AT1G12140	FMOGS-OX5	11
BolC8t52304H	AT1G12200	FMOGS-OX5	6
BolC8t52306H	AT1G12140	FMOGS-OX5	3
BolC9t54862H	AT1G62600	FMOGS-OX3	5
BolC9t54864H	AT1G62540	FMOGS-OX2	6
BolC5t29845H	AT1G12200	FMOGS-OX1	6
BolC6t36054H	AT1G54040	ESP	0
BolC6t36055H	AT1G54040	ESP	0
BolC6t36745H	AT1G54040	ESP	3
BolC7t43254H	AT1G54040	ESP	0
BolC7t43256H	AT1G54040	ESP	7
BolC5t33997H	AT3G14210	ESM1	0
BolC5t33998H	AT3G14210	ESM1	1
BolC5t34004H	AT3G14210	ESM1	1
BolC5t34011H	AT3G14210	ESM1	0
BolC2t08341H	AT3G44840	DTCMT.a/b	6
BolC7t41120H	AT3G44840	DTCMT.a/b	2
BolC5t29335H	AT1G07640	Dof1.1	15
BolC8t47123H	AT1G07640	Dof1.1	4
BolC8t47784H	AT4G31500	CYP83B1	2
BolC4t25797H	AT4G13770	CYP83A1	9
BolC4t28428H	AT4G13770	CYP83A1	1
BolC1t00168H	AT4G37410	CYP81F4	8
BolC3t20180H	AT4G37410	CYP81F4	10
BolC3t20181H	AT4G37410	CYP81F4	3
BolC3t20185H	AT4G37410	CYP81F4	7
BolC1t00169H	AT4G37400	CYP81F3	6
BolC3t20191H	AT4G37400	CYP81F3	5
BolC1t00164H	AT4G37430	CYP81F2	6
BolC1t00165H	AT4G37430	CYP81F2	11
BolC2t07573H	AT5G57220	CYP81F2	6
BolC3t13952H	AT5G57220	CYP81F2	5
BolC9t57757H	AT5G57220	CYP81F2	0
BolC6t38761H	AT4G37430	CYP81F1	1
BolC5t30183H	AT1G16410	CYP79F1	11
BolC4t26732H	AT2G22330	CYP79B3	8
BolC1t00094H	AT4G39950	CYP79B2	5
BolC3t20109H	AT4G39950	CYP79B2	2
BolC7t46690H	AT4G39950	CYP79B2	0
BolC2t06193H	AT5G05260	CYP79A2	2
BolC9t59907H	AT5G05260	CYP79A2	5
BolC3t18185H	AT1G13110	CYP71B7	2
BolC5t29769H	AT1G13110	CYP71B7	7
BolC5t29772H	AT1G13110	CYP71B7	1
BolC8t52218H	AT1G13110	CYP71B7	5
BolC8t52219H	AT1G13110	CYP71B7	3
BolC2t11351H	AT3G26210	CYP71B23	3
BolC7t44055H	AT3G26210	CYP71B23	6
BolC2t11349H	AT3G26200	CYP71B22	5
BolC7t44054H	AT3G26200	CYP71B22	1
BolC3t12837H	AT3G26180	CYP71B20	10
BolC7t44051H	AT3G26180	CYP71B20	9
BolC9t59848H	AT3G26180	CYP71B20	8
BolC9t59850H	AT3G26180	CYP71B20	7
BolC9t59851H	AT3G26180	CYP71B20	4
BolC2t11343H	AT3G26170	CYP71B19	5
BolC7t44048H	AT3G26170	CYP71B19	0
BolC7t44050H	AT3G26170	CYP71B19	1
BolC9t55065H	AT3G26170	CYP71B19	10
BolC7t44047H	AT3G26160	CYP71B17	13
BolC8t49599H	AT3G26160	CYP71B17	1
BolC9t55056H	AT3G26160	CYP71B17	13
BolC9t57288H	AT5G25180	CYP71B14	2
BolC2t12562H	AT5G65940	CHY1	5
BolC4t23682H	AT5G65940	CHY1	6
BolC4t27370H	AT5G65940	CHY1	7
BolC7t42693H	AT5G65940	CHY1	3
BolC2t08302H	AT1G66120	BZO1p1	0
BolC3t17309H	AT1G65890	BZO1p1	5
BolC6t39017H	AT1G65880	BZO1p1	13
BolC1t03860H	AT1G61820	BGLU46	6
BolC4t24324H	AT1G61820	BGLU46	1
BolC1t03861H	AT1G61810	BGLU45	3
BolC4t24323H	AT1G61810	BGLU45	0
BolC4t28608H	AT5G24550	BGLU32	5
BolC3t13869H	AT4G22100	BGLU3	13
BolC3t15454H	AT4G22100	BGLU3	8
BolC3t17725H	AT4G22100	BGLU3	9
BolC3t20677H	AT4G22100	BGLU3	8
BolC4t28777H	AT4G22100	BGLU3	6
BolC7t41577H	AT4G22100	BGLU3	1
BolC7t44011H	AT4G22100	BGLU3	3
BolC7t44013H	AT4G22100	BGLU3	4
BolC1t05229H	AT3G60120	BGLU27	4
BolC2t11825H	AT3G60120	BGLU27	0
BolC4t22173H	AT3G60120	BGLU27	2
BolC4t22178H	AT3G60120	BGLU27	7
BolC4t24827H	AT3G60120	BGLU27	1
BolC4t28609H	AT3G60120	BGLU27	6
BolC6t37816H	AT3G60120	BGLU27	4
BolC8t51111H	AT3G60120	BGLU27	4
BolC1t05467H	AT3G09260	BGLU23	6
BolC3t16643H	AT3G09260	BGLU23	4
BolC5t34521H	AT3G09260	BGLU23	6
BolC5t34524H	AT3G09260	BGLU23	4
BolC5t34525H	AT3G09260	BGLU23	3
BolC8t47984H	AT3G09260	BGLU23	3
BolC4t24824H	AT3G60130	BGLU16	3
BolC6t37817H	AT3G60130	BGLU16	12
BolC8t51112H	AT3G60130	BGLU16	3
BolC3t18893H	AT5G44640	BGLU13	0
BolC4t22175H	AT5G44640	BGLU13	5
BolC4t27365H	AT5G44640	BGLU13	1
BolC4t28607H	AT5G44640	BGLU13	12
BolC9t55212H	AT5G44640	BGLU13	4
BolC5t28929H	AT1G02850	BGLU11	7
BolC3t17345H	AT3G19710	BCAT-4BCAT4	2
BolC3t21259H	AT1G50090	BCAT-4	1
BolC5t33230H	AT3G19710	BCAT-4	0
BolC6t35625H	AT1G50110	BCAT-4	2
BolC3t17351H	AT3G19710	BCAT4	0
BolC1t03003H	AT3G49680	BCAT-3	8
BolC8t50083H	AT3G49680	BCAT-3	7
BolC3t15884H	AT4G12030	BAT5	7
BolC7t45715H	AT4G22840	BAT5	6
BolC9t56287H	AT4G12030	BAT5	2
BolC1t00093H	AT4G39940	APK2	4
BolC3t20107H	AT4G39940	APK2	2
BolC7t46691H	AT4G39940	APK2	4
BolC3t17899H	AT2G14750	APK1	1
BolC9t54139H	AT2G14750	APK1	3
BolC2t09994H	AT4G03050	AOP3	8
BolC9t53177H	AT4G03050	AOP3	4
BolC3t16021H	AT4G03070	AOP1	2
BolC3t16025H	AT4G03070	AOP1	6
BolC6t35925H	AT1G52820	AOP1	3
BolC9t53178H	AT4G03070	AOP1	1
BolC9t53179H	AT4G03070	AOP1	4
BolC4t27172H	AT2G27150	AAO4	21
BolC5t29057H	AT1G04580	AAO4	20
BolC1t03715H	AT1G18590	-	5
BolC3t16019H	AT4G03070	-	7
BolC3t16023H	AT4G03070	-	0
BolC4t27616H	AT2G31790	-	3
BolC6t37421H	AT4G13430	-	0
BolC6t38478H	AT1G74090	-	3
BolC6t38480H	AT1G18590	-	0
BolC7t45739H	AT4G23100	-	0
BolC8t47455H	AT4G23100	-	0
BolC9t53766H	AT4G13430	-	3
BolC9t55222H	AT1G18590	-	7
BolC9t55223H	AT1G74090	-	7
BolC9t56518H	AT3G49680	-	1
BolC1t03184H	AT3G47960	GTR1	3
BolC3t18961H	AT3G47960	GTR1	0
BolC2t12292H	AT5G62680	GTR2	3
BolC3t18666H	AT5G62680	GTR2	0
BolC9t53791H	AT5G62680	GTR2	7
Note:“-”,The candidate representative gene is uncertain.

## Sheet: Table S2
Table S2. The information of 108 KASP markers
KASP Marker	Chr	Location a	Homologous Gene	Genetic Typing	Marker Quality b
S001	C1	22143840	BCAT-3	G/A	High-quality
S002	C1	22144993	BCAT-3	C/T	High-quality
S003	C1	24732604	GTR1	G/A	High-quality
S004	C1	24733248	GTR1	A/T	High-quality
S005	C1	27434139	MAM1	T/C	High-quality
S006	C1	27435884	MAM1	C/T	High-quality
S007	C1	27450947	MAM1	C/T	High-quality
S008	C2	3612082	IMD1	A/G	High-quality
S009	C2	32728772	MAM1	G/A	High-quality
S010	C2	32731030	MAM1	C/A	High-quality
S011	C2	34534498	MAM1	T/A	High-quality
S012	C2	34654568	AOP3	G/C	High-quality
S013	C2	34656508	AOP3	C/A	High-quality
S014	C2	60853929	MAM1	G/A	-
S015	C2	60879273	MAM1	C/T	-
S016	C2	60879565	MAM1	C/T	-
S017	C2	61327462	MYB28	T/C	High-quality
S018	C2	61327842	MYB28	G/T	High-quality
S019	C2	61327981	MYB28	T/A	High-quality
S020	C2	61816584	GTR2	T/G	High-quality
S021	C2	61818354	GTR2	A/C	High-quality
S022	C3	1765102	MYB29	G/A	-
S023	C3	1765555	MYB29	A/G	High-quality
S024	C3	5096634	GSL-OH	G/C	High-quality
S025	C3	15433260	IPMI SSU2	T/A	-
S026	C3	15433456	IPMI SSU2	G/C	High-quality
S027	C3	15433665	IPMI SSU2	T/G	High-quality
S028	C3	20704638	BAT5	T/A	High-quality
S029	C3	20704816	BAT5	A/G	High-quality
S030	C3	20705091	BAT5	G/C	High-quality
S031	C3	20705326	BAT5	T/A	High-quality
S032	C3	21758428	AOP2	C/T	-
S033	C3	21776826	AOP2	C/A	High-quality
S034	C3	21810574	AOP2	A/T	High-quality
S035	C3	21810653	AOP2	C/T	High-quality
S036	C3	21811090	AOP2	T/G	High-quality
S037	C3	30730196	BCAT-4	C/T	High-quality
S038	C3	70443553	BCAT-4	A/G	High-quality
S039	C4	3657338	IPMI SSU2	T/G	High-quality
S040	C4	3658674	IPMI SSU2	G/A	High-quality
S041	C4	3659223	IPMI SSU2	G/A	High-quality
S042	C4	14969919	GSL-OH	T/G	High-quality
S043	C4	42325040	IPMI LSU1	T/G	High-quality
S044	C4	42325279	IPMI LSU1	A/C	High-quality
S045	C4	54326627	AAO4	G/C	High-quality
S046	C4	54327050	AAO4	A/G	High-quality
S047	C4	54328398	AAO4	C/T	High-quality
S048	C4	54329851	AAO4	G/A	High-quality
S049	C4	54330220	AAO4	C/G	High-quality
S050	C4	54330670	AAO4	T/A	High-quality
S051	C4	54331273	AAO4	G/A	High-quality
S052	C4	57390138	GSL-OH	C/G	High-quality
S053	C4	57415445	GSL-OH	T/C	High-quality
S054	C4	57426228	GSL-OH	A/C	High-quality
S055	C4	57426599	GSL-OH	G/T	High-quality
S056	C4	57426699	GSL-OH	T/G	High-quality
S057	C4	57426902	GSL-OH	G/A	High-quality
S058	C4	57466109	GSL-OH	C/A	High-quality
S059	C4	57466189	GSL-OH	A/G	High-quality
S060	C4	57466590	GSL-OH	T/A	High-quality
S061	C4	60178139	MAM1	A/C	High-quality
S062	C4	60180839	MAM1	G/A	High-quality
S063	C4	60181175	MAM1	G/A	-
S064	C5	1368855	AAO4	A/T	High-quality
S065	C5	1369005	AAO4	A/G	High-quality
S066	C5	1369332	AAO4	A/G	High-quality
S067	C5	1370324	AAO4	C/T	High-quality
S068	C5	1370754	AAO4	T/G	High-quality
S069	C5	1371117	AAO4	A/T	High-quality
S070	C5	1371360	AAO4	G/A	High-quality
S071	C5	2406020	GSL-OH	C/T	High-quality
S072	C5	2406773	GSL-OH	C/A	High-quality
S073	C5	2406866	GSL-OH	A/G	High-quality
S074	C5	2407717	GSL-OH	G/T	High-quality
S075	C5	2407813	GSL-OH	G/A	High-quality
S076	C5	2408742	GSL-OH	A/G	High-quality
S077	C5	2792517	Dof1.1	T/C	High-quality
S078	C6	5309205	BCAT-4	G/T	High-quality
S079	C6	8140452	AOP1	A/G	High-quality
S080	C6	32776535	slim1	A/G	-
S081	C6	32777023	slim1	G/A	High-quality
S082	C6	32777117	slim1	G/C	High-quality
S083	C6	32777380	slim1	G/T	High-quality
S084	C6	32778007	slim1	C/A	High-quality
S085	C6	32778058	slim1	A/G	High-quality
S086	C6	43190035	slim1	C/G	-
S087	C6	46258631	IPMDH3	G/C	High-quality
S088	C6	46259519	IPMDH3	C/A	High-quality
S089	C7	47777951	MAM1	T/C	High-quality
S090	C7	48138625	MYB28	G/C	High-quality
S091	C7	52329266	BAT5	C/T	High-quality
S092	C8	2392501	Dof1.1	T/G	High-quality
S093	C8	2392560	Dof1.1	G/A	High-quality
S094	C8	9311726	IPMI LSU1	T/C	High-quality
S095	C8	34081804	BCAT-3	A/G	High-quality
S096	C8	45536292	MAM1	G/A	High-quality
S097	C8	45538851	MAM1	C/T	High-quality
S098	C8	45539430	MAM1	G/A	High-quality
S099	C9	1610308	AOP3	T/C	High-quality
S100	C9	1612125	AOP3	C/T	High-quality
S101	C9	1616635	AOP2	A/G	High-quality
S102	C9	1618830	AOP2	G/C	-
S103	C9	1619345	AOP2	A/G	-
S104	C9	4986869	MYB28	T/C	High-quality
S105	C9	4987123	MYB28	C/A	High-quality
S106	C9	5348226	GTR2	C/T	High-quality
S107	C9	5348677	GTR2	C/T	High-quality
S108	C9	27932634	BAT5	A/G	High-quality
Note: a Physical positions of the markers presented in this table are based on the HDEM reference genome. b “-” represents low-quality KASP genotyping which were not used for further analysis.

## Sheet: Table S3
Table S3. The content and composition of glucosinolates (μ mol/g ) in the florets of broccoli in natural population
Accessions	GIB	PRO	GRA	SIN	GNA	GIV	4HGBS	GER	GBS	4MGBS	AGS	IGS	GS
SG05	0.19	5.66	0.18	3.23	0.21	0.06	1.09	0	25.6	6.69	9.53	33.37	42.9
SG19	0.42	13.85	0.33	6.56	0.72	0	0.2	0	20.74	1.84	21.87	22.77	44.65
BP22	0	0.13	6.05	0	0	0	2.39	0.34	11.82	2.1	6.51	16.32	22.83
B067	0.45	0	5.34	0	0	0	0.82	0.9	10.64	2.87	6.69	14.33	21.02
BP60	0	0	3.79	0	0	0	1.14	0.16	10.48	2.47	3.95	14.09	18.04
B104	0	0.12	3.28	0	0	0	0.25	0.79	9.77	2.72	4.19	12.74	16.93
BP62	0	0	8.36	0	0	0	1.53	0.68	9.08	2.34	9.04	12.95	21.99
BP59	0	0.12	5.53	0	0	0	0.29	0.62	8.97	1.39	6.27	10.65	16.92
BP57	0	0.24	6.06	0	0	0	0.93	0	8.86	1.43	6.3	11.22	17.52
BP42	0	0.41	7.83	0	0	0	0.96	0	8.48	3.28	8.24	12.73	20.96
BP31	0	0.16	7.13	0	0	0	0.66	0	8.39	2.04	7.29	11.09	18.39
BP44	0	0	5.16	0	0	0	0.45	0	8.26	1.46	5.16	10.17	15.34
SG06	0.8	0	7.62	0	0	0	2.08	0.55	8.22	1.94	8.97	12.24	21.2
B144	0	0.18	4.47	0	0	0	0.9	0.21	7.78	2.88	4.86	11.57	16.42
BP52	0	0	3.56	0	0	0	1.35	0.46	7.67	1.56	4.02	10.58	14.6
BP17	0	0.25	6.65	0	0	0	1.29	0.53	7.54	3.69	7.42	12.52	19.94
BP72	0	0	3.58	0	0	0	0.94	0.82	7.52	1.48	4.4	9.94	14.34
B105	0.46	0	6.5	0	0	0	0.58	0.53	7.46	2.18	7.48	10.23	17.71
BP51	0	0.45	6.42	0	0	0	1.32	0.4	7.26	2.48	7.28	11.06	18.33
BP10	0	0.14	3.38	0	0	0	1.5	0	6.82	2.88	3.51	11.21	14.72
B014	0	4.57	2.82	0	1.81	0	4.38	0.2	6.78	4.53	9.41	15.69	25.1
BP55	0	2.91	2.25	0	0.88	0	0.83	0.17	6.74	1.26	6.22	8.83	15.04
B143	0	0.2	7.46	0	0	0	0.58	0.56	6.57	1.59	8.22	8.74	16.96
BP02	0	0	5.17	0	0	0	0.54	0	6.43	2	5.17	8.97	14.14
SG07	5.18	4.73	1.01	5.44	0.29	0.91	1.14	0	6.39	0.92	17.57	8.45	26.02
BP66	0	6.77	3.24	0	0.64	0	0.86	0	6.35	0.9	10.66	8.11	18.76
SG20	0	0	9.43	0	0	0	0.51	0.68	6.21	2.12	10.11	8.83	18.94
B007	0.32	0.08	3.63	0	0	0	4.22	0	6.05	3.74	4.03	14.01	18.04
B100	0	0.14	3.29	0	0	0	1.32	0.16	6.03	3.15	3.59	10.5	14.1
BP09	0	0.48	16	0	0	0	2	1.27	5.99	2.41	17.75	10.41	28.15
B003	0	7.46	5.39	0	1.73	0	1.56	0.48	5.87	3.29	15.05	10.72	25.77
BP41	0	0	3.97	0	0	0	0.48	0.8	5.81	1.46	4.77	7.75	12.52
BP01	0	0	3.86	0	0	0	0.13	0	5.76	1.17	3.86	7.06	10.92
BP03	0.67	2.43	3.62	0.75	0.71	0.28	2.54	0.69	5.65	2.86	9.15	11.05	20.2
B073	0	0	2.75	0	0	0	0.47	0	5.45	1.72	2.75	7.64	10.4
SG04	1.02	0	7.99	0	0	0	1.1	0.59	5.45	0.99	9.6	7.54	17.13
BP46	1.5	0.29	5.8	0	0	0.05	1.8	0.43	5.44	3.51	8.06	10.76	18.82
B081	1.08	0.35	3.49	0	0	0.15	1.94	0.23	5.41	2.84	5.3	10.19	15.49
B068	0	0	7.27	0	0	0	0.34	0	5.36	2.58	7.27	8.29	15.55
B119	2.1	0.11	5.35	0	0	0	1.89	0.7	5.1	1.81	8.25	8.81	17.06
BP79	2.06	0.25	2.56	0	0	0.07	1.09	0	5.07	2.03	4.95	8.19	13.14
B077	0	0	6.51	0	0	0	1.07	0.19	5.05	4.31	6.69	10.43	17.12
B006	0.13	1.45	3.92	0	0.16	0	1.21	0.38	4.98	2.81	6.03	9	15.03
BP06	0	0.12	15.1	0	0	0	0.5	0	4.97	2.22	15.22	7.7	22.91
B034	0.55	0.32	9.66	0	0	0	1.3	0.2	4.91	3.08	10.74	9.29	20.03
BP47	0	3.26	1.4	0	0.33	0	0.68	0	4.8	1.48	4.98	6.97	11.95
B013	0	0	4.69	0	0	0	1.98	0.28	4.56	6.27	4.97	12.8	17.78
BP25	0.48	2.06	2.4	0.75	0.22	0.07	1.68	0.39	4.55	2.8	6.38	9.03	15.41
B069	0	0	4.86	0	0	0	0.6	0.19	4.5	3.7	5.05	8.8	13.85
BP11	0	0	4.73	0	0	0	0.52	0.48	4.49	2.22	5.21	7.23	12.43
BP15	0	9.02	2.37	0.09	0.71	0	1.02	0	4.48	3.59	12.19	9.1	21.29
SG13	3.9	0	1.86	0	0	0.09	0.81	0	4.37	8.61	5.85	13.79	19.64
B129	1.26	0	5.79	0	0	0	0.87	0.75	4.36	2.83	7.8	8.06	15.86
B101	1.29	0.14	4.65	0	0	0	0.92	0.61	4.32	2.22	6.69	7.46	14.16
B065	0.65	0	2.6	0	0	0	0.99	0	4.29	2.38	3.25	7.65	10.9
SG23	0	0.34	11.79	0	0	0	2.03	0.52	4.25	2.6	12.65	8.88	21.53
B016	0.97	4.12	6.37	0.76	0.54	0	1.13	0	4.16	2.38	12.75	7.67	20.42
B022	0.65	10.68	6.51	0.98	1.21	0	0.97	0.42	4.13	2.91	20.44	8.01	28.45
B168	1.91	0	9.88	0	0	0	0.99	0	3.99	3.31	11.79	8.29	20.08
B127	0.63	0.14	7.16	0	0	0	0.78	0.39	3.97	2.97	8.33	7.73	16.06
BP13	0	0	4	0	0	0	0.61	0.66	3.91	1.18	4.66	5.7	10.36
BP68	1.25	0	14.9	0	0	0	1.86	0.43	3.89	1.79	16.58	7.54	24.12
BP23	3.06	2.19	0.95	5.6	0.57	0.54	2.36	0	3.84	5.05	12.9	11.24	24.14
BP54	0.88	0.12	5.98	0	0	0	0.31	0.56	3.8	2.09	7.54	6.21	13.74
B027	0	0.18	7.98	0	0	0	0.62	0.18	3.71	2.95	8.34	7.28	15.62
BP26	0	13.3	2.35	0	2.69	0	0.4	0.54	3.64	2.98	18.88	7.02	25.9
SG17	0	0.54	12.33	0	0	0	1.87	0.57	3.57	1.61	13.44	7.04	20.48
SG11	0.99	0.12	5.28	0	0	0	0.54	0	3.55	3.06	6.4	7.15	13.55
B060	0	0	7.89	0	0	0	1.22	0.18	3.53	3.29	8.07	8.03	16.11
B079	0	0	8.75	0	0	0	1.18	0.3	3.49	4.25	9.04	8.92	17.96
B102	0.7	0	3.65	0	0	0	1.12	0.17	3.46	2.62	4.52	7.2	11.72
BP14	2.14	0	6.42	0	0	0	0.49	0.86	3.41	1.04	9.42	4.94	14.36
B097	0.29	0.26	5.43	0	0	0	0.36	0	3.37	1.88	5.98	5.61	11.59
B138	0	0.13	9.57	0	0	0	1.33	0	3.35	3.14	9.7	7.82	17.52
B059	0	0.23	2.07	0	0	0	0.65	0	3.25	3.67	2.31	7.57	9.87
BP81	0	0.14	6.28	0	0	0	0.17	0	3.2	1.92	6.42	5.3	11.72
BP49	1.25	5.27	3.43	1.85	1.32	0	0.76	0	3.19	1.81	13.13	5.76	18.89
BP43	0	0.17	6.95	0	0	0	1.12	0.54	3.14	2.02	7.66	6.28	13.94
B019	0	6.85	6.05	0.73	1.44	0	1.22	0.15	3.02	3.59	15.21	7.83	23.04
B109	0	0	2.22	0	0	0	0.65	0.19	2.94	1.74	2.41	5.33	7.74
BP45	0.32	0	0.62	0	0	0	0.68	0	2.91	3.62	0.94	7.21	8.15
BP35	0	4.48	2.22	0	0.86	0	1.42	0.14	2.87	2.38	7.7	6.67	14.38
B126	0	0	10.88	0	0	0	1.16	0	2.83	3.03	10.88	7.03	17.91
B130	0.62	0	5.58	0	0	0	0.66	0	2.8	2.25	6.2	5.7	11.9
BP28	0	6.76	1.27	0	1.5	0	0.22	0.45	2.68	2.4	9.97	5.3	15.27
SG21	0	0	25.2	0	0	0	2.97	1	2.47	4.85	26.2	10.28	36.48
BP32	0.92	6.65	4.44	1.21	1.37	0	1.37	0	2.42	2.56	14.58	6.35	20.94
B037	0.19	5.12	2.24	0.5	0.6	0	0.38	0	2.42	2.53	8.64	5.32	13.97
B159	0.17	4.96	3.51	0.46	0.84	0	0.49	0	2.21	1.65	9.96	4.36	14.31
BP21	0	0.18	10.44	0	0	0	3.22	0.4	2.17	2.9	11.03	8.29	19.32
BP77	0	10.26	1.98	0	0.71	0	0.78	0	2.09	2.36	12.96	5.23	18.19
B169	0.59	0	6.59	0	0	0	0.71	0.65	2.08	1.57	7.83	4.36	12.19
BP07	0	0.22	8.27	0	0	0	1.62	0.39	2.05	2.94	8.88	6.62	15.5
B082	0.74	0	3.56	0	0	0	1.16	0	2.05	1.8	4.29	5.01	9.31
BP12	1.11	0	5.93	0	0	0	0.59	0	2.04	2.62	7.04	5.25	12.29
B063	0	1.99	3.46	0	0.34	0	0.46	0	1.91	2.16	5.8	4.52	10.32
B017	1.14	0.18	4.41	0	0	0.11	0.62	0.24	1.42	4.38	6.08	6.41	12.5
BP33	0	5.72	1.69	0	0.65	0	0.53	0	1.4	1.49	8.05	3.41	11.47
BP34	0	0	4.76	0	0	0	0.31	0.56	1.36	1.39	5.31	3.06	8.37
BP48	0	0.46	4.28	0	0	0	3.01	0.69	1.31	3.56	5.43	7.87	13.31
BP08	0	0	12.14	0	0	0	1.22	1.64	1.29	2.21	13.78	4.72	18.5
B180	0	3.82	3.57	0	1.07	0	0.6	0	1.29	1.3	8.46	3.18	11.64
SG12	1.1	0.3	17.24	0	0	0	1.48	0.71	1.28	3.51	19.35	6.28	25.62
B103	0	0	0.96	0	0	0	0.23	0	1.15	1.96	0.96	3.35	4.3
BP20	0.21	1.83	1.82	0.45	1.09	0	0.32	0.49	0.98	1.5	5.89	2.8	8.7
BP29	0	0.12	7.27	0	0	0	0.39	0.34	0.8	2.82	7.73	4.01	11.75
GSLs abbreviations, GIB: glucoiberin; PRO: progoitrin; GRA: glucoraphanin; SIN: sinigrin; GNA: gluconapin; GIV: glucoiberverin; 4HGBS: 4-hydroxyglucobrassicin; GER: glucoerucin; GBS: glucobrassicin; 4MGBS: 4-meth-oxyglucobrassicin;AGS: aliphatic GSLs, IGS: Indole GSLs; GS:total GSLs. Values equal to 0.00 indicate concentrations below the LOD and were included in the statistical analyses. Data are…

## Sheet: Table S4
Table S4. The characteristics of the contents of GSLs in the florets of broccoli in natural population (μ mol/g)
GSLs	Mean ± SD	Range	CV
GIB	0.44 ± 0.83	0.00-5.18	1.89
PRO	1.57 ± 2.98	0.00-13.85	1.89
GRA	5.63 ± 3.87	0.18-25.20	0.69
SIN	0.28 ± 1.05	0.00-6.56	3.78
GNA	0.24 ± 0.49	0.00-2.69	2.08
GIV	0.02 ± 0.11	0.00-0.91	4.88
GER	0.30 ± 0.33	0.00-1.64	1.09
GBS	5.00 ± 3.48	0.80-25.60	0.7
4HGBS	1.09 ± 0.78	0.13-4.38	0.72
4MGBS	2.61 ± 1.19	0.90-8.61	0.46
AGS	8.47 ± 4.55	0.94-26.20	0.54
IGS	8.70 ± 3.98	2.80-33.37	0.46
GS	17.18± 6.30	4.30-44.65	0.37
GSLs abbreviations, GIB: glucoiberin; PRO: progoitrin; GRA: glucoraphanin; SIN: sinigrin; GNA: gluconapin; GIV: glucoiberverin; GER: glucoerucin; GBS: glucobrassicin; 4HGBS: 4-hydroxyglucobrassicin; 4MGBS: 4-meth-oxyglucobrassicin; AGS: aliphatic GSLs, IGS: Indole GSLs ; GS:total GSLs. SD：Standard deviation, CV:Coefficient of variation. Values equal to 0.00 indicate concentrations below the LOD a…

## Sheet: Table S5
Table S5. Association results between 13 phenotypic traits and 97 SNPs based on GLM model in TASSEL
GSLs	KASP Marker	CHR	Pos	Candidate Gene	P	Marker_Rsq	q_FDR
GIV	S053	C4	57415445	GSL-OH	6.7438e-25	0.66064	7.53532e-22
GNA	S100	C9	1612125	AOP2	1.4539e-12	0.38372	5.4182e-10
GNA	S101	C9	1616635	AOP1	1.4539e-12	0.38372	5.4182e-10
GIB	S108	C9	27932634	BAT5	5.7082e-11	0.36745	1.59594e-08
GNA	S031	C3	20705326	BAT5	1.7767e-10	0.35335	3.21026e-08
PRO	S100	C9	1612125	AOP2	2.0089e-10	0.32351	3.21026e-08
PRO	S101	C9	1616635	AOP1	2.0089e-10	0.32351	3.21026e-08
GIB	S053	C4	57415445	GSL-OH	3.1556e-09	0.31619	4.4161e-07
GNA	S028	C3	20704638	BAT5	4.7788e-08	0.27914	5.93782e-06
PRO	S074	C5	2407717	GSL-OH	1.9215e-07	0.23042	2.14656e-05
GNA	S074	C5	2407717	GSL-OH	2.1161e-07	0.22903	2.15469e-05
GIV	S108	C9	27932634	BAT5	4.0612e-07	0.24856	3.78257e-05
PRO	S031	C3	20705326	BAT5	5.4317e-07	0.2443	4.6698e-05
PRO	S028	C3	20704638	BAT5	7.9301e-07	0.23873	6.33267e-05
SIN	S053	C4	57415445	GSL-OH	8.7328e-07	0.2373	6.50676e-05
GIV	S039	C4	3657338	IPMI SSU2	8.2058e-06	0.20339	0.000573674
GS	S078	C6	5309205	BCAT-4	3.195e-05	0.18208	0.00210118
AGS	S001	C1	22143840	BCAT-3	4.4126e-05	0.17694	0.00274071
GNA	S021	C2	61818354	GTR2	5.2804e-05	0.17407	0.0031071
GIV	S008	C2	3612082	IMD1	7.6304e-05	0.16814	0.00419026
GNA	S001	C1	22143840	BCAT-3	7.8708e-05	0.16764	0.00419026
PRO	S001	C1	22143840	BCAT-3	0.00010607	0.1628	0.00539028
GRA	S043	C4	42325040	IPMI LSU1	0.00013613	0.15874	0.0066171
4HGBS	S070	C5	1371360	AAO4	0.0001481	0.15736	0.00689899
GRA	S089	C7	47777951	MAM1	0.00020891	0.12439	0.00934246
GBS	S070	C5	1371360	AAO4	0.0002586	0.14819	0.00963139
GER	S046	C4	54327050	AAO4	0.00026059	0.12087	0.00963139
GER	S048	C4	54329851	AAO4	0.00026059	0.12087	0.00963139
GER	S050	C4	54330670	AAO4	0.00026059	0.12087	0.00963139
GER	S051	C4	54331273	AAO4	0.00026059	0.12087	0.00963139
PRO	S027	C3	15433665	IPMI SSU2	0.00026706	0.14766	0.00963139
GNA	S027	C3	15433665	IPMI SSU2	0.00031279	0.14504	0.0109281
AGS	S006	C1	27435884	MAM1	0.00032919	0.14419	0.0110307
IGS	S070	C5	1371360	AAO4	0.00033546	0.14388	0.0110307
GS	S089	C7	47777951	MAM1	0.00037084	0.11524	0.0118457
GNA	S075	C5	2407813	GSL-OH	0.00045437	0.13882	0.0141107
GIV	S038	C3	70443553	BCAT-4	0.00048585	0.1377	0.0146805
PRO	S020	C2	61816584	GTR2	0.00053998	0.13593	0.0158868
GBS	S008	C2	3612082	IMD1	0.00057956	0.13474	0.0166141
GNA	S030	C3	20705091	BAT5	0.00066889	0.13233	0.0183217
SIN	S078	C6	5309205	BCAT-4	0.00070224	0.13151	0.0183217
AGS	S100	C9	1612125	AOP2	0.00070468	0.10496	0.0183217
AGS	S101	C9	1616635	AOP1	0.00070468	0.10496	0.0183217
SIN	S008	C2	3612082	IMD1	0.0007566	0.13025	0.0192245
GNA	S020	C2	61816584	GTR2	0.00079609	0.12939	0.0197784
AGS	S020	C2	61816584	GTR2	0.00086912	0.1279	0.0211234
PRO	S081	C6	32777023	slim1	0.00093883	0.1266	0.0223322
GNA	S007	C1	27450947	MAM1	0.00099051	0.12569	0.0230706
AGS	S078	C6	5309205	BCAT-4	0.00102	0.12522	0.0232727
4MGBS	S018	C2	61327842	MYB28	0.00109	0.12402	0.0243329
AGS	S096	C8	45536292	MAM1	0.00111	0.12376	0.0243329
PRO	S007	C1	27450947	MAM1	0.00122	0.12219	0.02623
PRO	S075	C5	2407813	GSL-OH	0.00138	0.12004	0.0291102
SIN	S038	C3	70443553	BCAT-4	0.00165	0.11701	0.0341498
IGS	S008	C2	3612082	IMD1	0.00168	0.11671	0.0341498
GS	S004	C1	24733248	GTR1	0.00173	0.11615	0.0345382
GRA	S046	C4	54327050	AAO4	0.002	0.08811	0.0372667
GRA	S048	C4	54329851	AAO4	0.002	0.08811	0.0372667
GRA	S050	C4	54330670	AAO4	0.002	0.08811	0.0372667
GRA	S051	C4	54331273	AAO4	0.002	0.08811	0.0372667
AGS	S089	C7	47777951	MAM1	0.00206	0.08762	0.0377554
GIV	S104	C9	4986869	MYB28	0.00227	0.11148	0.0409332
GNA	S081	C6	32777023	slim1	0.00233	0.11108	0.0413483
GS	S006	C1	27435884	MAM1	0.00245	0.11016	0.042656
PRO	S030	C3	20705091	BAT5	0.00248	0.10998	0.042656
GIB	S039	C4	3657338	IPMI SSU2	0.00265	0.10883	0.0440624
PRO	S021	C2	61818354	GTR2	0.00267	0.1087	0.0440624
GBS	S078	C6	5309205	BCAT-4	0.00268	0.1086	0.0440624
GIB	S008	C2	3612082	IMD1	0.00291	0.10722	0.0471504
GNA	S106	C9	5348226	GTR2	0.00344	0.10428	0.0549417
SIN	S026	C3	15433456	IPMI SSU2	0.00373	0.1029	0.0587344
PRO	S099	C9	1610308	AOP2	0.00405	0.10144	0.0628875
GBS	S026	C3	15433456	IPMI SSU2	0.0042	0.10081	0.0643233
GBS	S002	C1	22144993	BCAT-3	0.00491	0.09809	0.0731917
GBS	S003	C1	24732604	GTR1	0.00491	0.09809	0.0731917
IGS	S065	C5	1369005	AAO4	0.00537	0.09652	0.0789955
AGS	S038	C3	70443553	BCAT-4	0.00554	0.09595	0.0804379
GS	S008	C2	3612082	IMD1	0.00648	0.09321	0.092235
SIN	S073	C5	2406866	GSL-OH	0.00656	0.09299	0.092235
IGS	S026	C3	15433456	IPMI SSU2	0.0066	0.09289	0.092235
GS	S020	C2	61816584	GTR2	0.00671	0.0926	0.0926146
GS	S100	C9	1612125	AOP2	0.00814	0.06542	0.108872
GS	S101	C9	1616635	AOP1	0.00814	0.06542	0.108872
GNA	S073	C5	2406866	GSL-OH	0.00818	0.0891	0.108872
GRA	S096	C8	45536292	MAM1	0.00947	0.08651	0.124558
GS	S065	C5	1369005	AAO4	0.00965	0.08616	0.12545
IGS	S002	C1	22144993	BCAT-3	0.0108	0.08417	0.137209
IGS	S003	C1	24732604	GTR1	0.0108	0.08417	0.137209
PRO	S106	C9	5348226	GTR2	0.0112	0.08352	0.140692
GIV	S057	C4	57426902	GSL-OH	0.01157	0.08295	0.142146
GIV	S060	C4	57466590	GSL-OH	0.01157	0.08295	0.142146
4HGBS	S092	C8	2392501	Dof1.1	0.01208	0.08218	0.146798
GNA	S085	C6	32778058	slim1	0.01381	0.07978	0.166017
GS	S038	C3	70443553	BCAT-4	0.01405	0.07949	0.167105
IGS	S018	C2	61327842	MYB28	0.01475	0.07861	0.173584
IGS	S066	C5	1369332	AAO4	0.01585	0.07733	0.183606
GNA	S072	C5	2406773	GSL-OH	0.01593	0.07724	0.183606
PRO	S005	C1	27434139	MAM1	0.01622	0.09556	0.18504
PRO	S087	C6	46258631	IPMDH3	0.0165	0.0766	0.186333
GBS	S065	C5	1369005	AAO4	0.01806	0.07498	0.201683
GIV	S073	C5	2406866	GSL-OH	0.01822	0.07482	0.201683
GRA	S074	C5	2407717	GSL-OH	0.01883	0.05191	0.206392
IGS	S078	C6	5309205	BCAT-4	0.0192	0.07388	0.208404
4MGBS	S036	C3	21811090	AOP1	0.02003	0.07312	0.213047
AGS	S021	C2	61818354	GTR2	0.02017	0.07299	0.213047
4HGBS	S094	C8	9311726	IPMI LSU1	0.02037	0.07282	0.213047
4HGBS	S108	C9	27932634	BAT5	0.02039	0.0728	0.213047
GNA	S107	C9	5348677	GTR2	0.02106	0.07222	0.21642
4MGBS	S035	C3	21810653	AOP1	0.0211	0.07219	0.21642
4HGBS	S008	C2	3612082	IMD1	0.02205	0.07139	0.222089
GS	S018	C2	61327842	MYB28	0.02205	0.07139	0.222089
GNA	S037	C3	30730196	BCAT-4BCAT4	0.02294	0.07067	0.226346
GIB	S021	C2	61818354	GTR2	0.02298	0.07064	0.226346
AGS	S074	C5	2407717	GSL-OH	0.02308	0.04865	0.226346
GNA	S093	C8	2392560	Dof1.1	0.02398	0.06987	0.231639
4MGBS	S021	C2	61818354	GTR2	0.02445	0.06953	0.231639
GIV	S054	C4	57426228	GSL-OH	0.02453	0.06947	0.231639
GIV	S059	C4	57466189	GSL-OH	0.02453	0.06947	0.231639
GNA	S005	C1	27434139	MAM1	0.02466	0.08744	0.231639
PRO	S073	C5	2406866	GSL-OH	0.02494	0.06916	0.231639
AGS	S004	C1	24733248	GTR1	0.02507	0.06907	0.231639
GER	S091	C7	52329266	BAT5	0.02585	0.06852	0.236325
AGS	S076	C5	2408742	GSL-OH	0.026	0.06842	0.236325
PRO	S082	C6	32777117	slim1	0.02638	0.06815	0.237845
GER	S089	C7	47777951	MAM1	0.0267	0.04633	0.238805
AGS	S075	C5	2407813	GSL-OH	0.02781	0.0672	0.246759
SIN	S001	C1	22143840	BCAT-3	0.0286	0.06669	0.25177
GS	S001	C1	22143840	BCAT-3	0.02902	0.06643	0.253356
4HGBS	S011	C2	34534498	MAM1	0.0293	0.06625	0.253356
GS	S081	C6	32777023	slim1	0.02946	0.06615	0.253356
GIB	S026	C3	15433456	IPMI SSU2	0.03018	0.06572	0.256886
4HGBS	S074	C5	2407717	GSL-OH	0.03033	0.04431	0.256886
GIV	S052	C4	57390138	GSL-OH	0.03073	0.08312	0.258317
SIN	S108	C9	27932634	BAT5	0.03262	0.0643	0.272158
SIN	S039	C4	3657338	IPMI SSU2	0.03426	0.06341	0.279095
4HGBS	S012	C2	34654568	AOP2	0.0343	0.06339	0.279095
4HGBS	S013	C2	34656508	AOP2	0.0343	0.06339	0.279095
4HGBS	S038	C3	70443553	BCAT-4	0.03445	0.06331	0.279095
GNA	S082	C6	32777117	slim1	0.03625	0.06238	0.290521
SIN	S020	C2	61816584	GTR2	0.0366	0.06221	0.290521
SIN	S072	C5	2406773	GSL-OH	0.03664	0.06219	0.290521
AGS	S081	C6	32777023	slim1	0.03775	0.06165	0.296792
GBS	S093	C8	2392560	Dof1.1	0.03824	0.06141	0.296792
GIV	S091	C7	52329266	BAT5	0.03833	0.06137	0.296792
GNA	S042	C4	14969919	GSL-OH	0.03902	0.07839	0.296792
GBS	S004	C1	24733248	GTR1	0.03924	0.06094	0.296792
4MGBS	S104	C9	4986869	MYB28	0.03961	0.06077	0.296792
4HGBS	S066	C5	1369332	AAO4	0.03971	0.06072	0.296792
AGS	S106	C9	5348226	GTR2	0.03974	0.06071	0.296792
GBS	S066	C5	1369332	AAO4	0.03982	0.06067	0.296792
GS	S066	C5	1369332	AAO4	0.04039	0.06041	0.299046
IGS	S089	C7	47777951	MAM1	0.04106	0.03952	0.301568
SIN	S006	C1	27435884	MAM1	0.04127	0.06002	0.301568
IGS	S004	C1	24733248	GTR1	0.04164	0.05986	0.302296
4HGBS	S010	C2	32731030	MAM1	0.04288	0.05932	0.306916
AGS	S027	C3	15433665	IPMI SSU2	0.04303	0.05926	0.306916
AGS	S090	C7	48138625	MYB28	0.0431	0.05923	0.306916
4HGBS	S036	C3	21811090	AOP1	0.04484	0.0585	0.316978
4HGBS	S035	C3	21810653	AOP1	0.04508	0.0584	0.316978
GS	S026	C3	15433456	IPMI SSU2	0.04781	0.05733	0.334072
SIN	S004	C1	24733248	GTR1	0.04844	0.05709	0.334503
GNA	S068	C5	1370754	AAO4	0.04847	0.05708	0.334503
GBS	S096	C8	45536292	MAM1	0.04908	0.05685	0.336635
4HGBS	S091	C7	52329266	BAT5	0.05154	0.05596	0.351352
SIN	S074	C5	2407717	GSL-OH	0.05251	0.03567	0.35419
GIV	S072	C5	2406773	GSL-OH	0.05259	0.05558	0.35419
PRO	S037	C3	30730196	BCAT-4BCAT4	0.05454	0.05492	0.365124
4HGBS	S085	C6	32778058	slim1	0.0554	0.05463	0.368674
4HGBS	S077	C5	2792517	Dof1.1	0.05574	0.05452	0.368742
GNA	S038	C3	70443553	BCAT-4	0.05741	0.05397	0.377555
GIB	S038	C3	70443553	BCAT-4	0.05912	0.05344	0.383028
GNA	S087	C6	46258631	IPMDH3	0.05925	0.0534	0.383028
4MGBS	S075	C5	2407813	GSL-OH	0.05927	0.05339	0.383028
4HGBS	S065	C5	1369005	AAO4	0.06016	0.05311	0.386545
4HGBS	S093	C8	2392560	Dof1.1	0.06234	0.05246	0.398264
4MGBS	S108	C9	27932634	BAT5	0.06446	0.05185	0.409467
PRO	S085	C6	32778058	slim1	0.06534	0.0516	0.412713
PRO	S072	C5	2406773	GSL-OH	0.0668	0.05119	0.419564
PRO	S107	C9	5348677	GTR2	0.06787	0.05089	0.421052
AGS	S046	C4	54327050	AAO4	0.06892	0.03146	0.421052
AGS	S048	C4	54329851	AAO4	0.06892	0.03146	0.421052
AGS	S050	C4	54330670	AAO4	0.06892	0.03146	0.421052
AGS	S051	C4	54331273	AAO4	0.06892	0.03146	0.421052
GIB	S076	C5	2408742	GSL-OH	0.06939	0.05049	0.42162
GIV	S074	C5	2407717	GSL-OH	0.07255	0.03067	0.438437
AGS	S085	C6	32778058	slim1	0.07349	0.04943	0.44173
PRO	S076	C5	2408742	GSL-OH	0.0742	0.04925	0.443613
GS	S106	C9	5348226	GTR2	0.07526	0.04899	0.446259
IGS	S074	C5	2407717	GSL-OH	0.07547	0.03007	0.446259
GNA	S095	C8	34081804	BCAT-3	0.07584	0.04885	0.446259
4MGBS	S041	C4	3659223	IPMI SSU2	0.07675	0.04863	0.449249
AGS	S009	C2	32728772	MAM1	0.07787	0.04836	0.449837
GRA	S031	C3	20705326	BAT5	0.07817	0.04829	0.449837
IGS	S035	C3	21810653	AOP1	0.07826	0.04827	0.449837
4HGBS	S095	C8	34081804	BCAT-3	0.07846	0.04822	0.449837
SIN	S081	C6	32777023	slim1	0.0791	0.04807	0.451193
IGS	S107	C9	5348677	GTR2	0.08012	0.04783	0.452144
4HGBS	S076	C5	2408742	GSL-OH	0.08035	0.04778	0.452144
IGS	S075	C5	2407813	GSL-OH	0.08048	0.04775	0.452144
IGS	S106	C9	5348226	GTR2	0.08426	0.0469	0.471013
GBS	S017	C2	61327462	MYB28	0.08562	0.0466	0.476235
IGS	S007	C1	27450947	MAM1	0.08649	0.04642	0.478692
GIV	S078	C6	5309205	BCAT-4	0.08795	0.04611	0.484375
GRA	S078	C6	5309205	BCAT-4	0.08957	0.04577	0.487491
GS	S090	C7	48138625	MYB28	0.09008	0.04566	0.487491
IGS	S036	C3	21811090	AOP1	0.09014	0.04565	0.487491
GER	S064	C5	1368855	AAO4	0.09026	0.04563	0.487491
4MGBS	S089	C7	47777951	MAM1	0.09112	0.0272	0.488657
PRO	S090	C7	48138625	MYB28	0.09135	0.0454	0.488657
GS	S070	C5	1371360	AAO4	0.09194	0.04528	0.489471
GBS	S028	C3	20704638	BAT5	0.09387	0.0449	0.497378
IGS	S021	C2	61818354	GTR2	0.09432	0.04481	0.497405
PRO	S026	C3	15433456	IPMI SSU2	0.09512	0.04465	0.499268
IGS	S077	C5	2792517	Dof1.1	0.09697	0.0443	0.506116
GER	S074	C5	2407717	GSL-OH	0.09733	0.02621	0.506116
4MGBS	S074	C5	2407717	GSL-OH	0.09785	0.02613	0.506464
GIV	S093	C8	2392560	Dof1.1	0.09957	0.04381	0.512992
GER	S037	C3	30730196	BCAT-4BCAT4	0.10227	0.04331	0.51992
SIN	S100	C9	1612125	AOP2	0.10237	0.02545	0.51992
SIN	S101	C9	1616635	AOP1	0.10237	0.02545	0.51992
4HGBS	S042	C4	14969919	GSL-OH	0.10306	0.05854	0.51992
AGS	S039	C4	3657338	IPMI SSU2	0.10334	0.04312	0.51992
IGS	S085	C6	32778058	slim1	0.10371	0.04305	0.51992
GIV	S026	C3	15433456	IPMI SSU2	0.10417	0.04297	0.51992
AGS	S031	C3	20705326	BAT5	0.10528	0.04277	0.523125
GRA	S028	C3	20704638	BAT5	0.1063	0.04259	0.525411
GRA	S040	C4	3658674	IPMI SSU2	0.10683	0.0425	0.525411
SIN	S027	C3	15433665	IPMI SSU2	0.10715	0.04244	0.525411
GER	S043	C4	42325040	IPMI LSU1	0.10855	0.0422	0.526815
GBS	S107	C9	5348677	GTR2	0.10879	0.04216	0.526815
AGS	S098	C8	45539430	MAM1	0.10885	0.04215	0.526815
GBS	S106	C9	5348226	GTR2	0.11268	0.04151	0.543001
GRA	S073	C5	2406866	GSL-OH	0.11455	0.0412	0.548441
AGS	S005	C1	27434139	MAM1	0.11479	0.05627	0.548441
GBS	S018	C2	61327842	MYB28	0.11567	0.04102	0.550294
4MGBS	S037	C3	30730196	BCAT-4BCAT4	0.11674	0.04085	0.551531
PRO	S006	C1	27435884	MAM1	0.11728	0.04076	0.551531
GRA	S098	C8	45539430	MAM1	0.11741	0.04074	0.551531
GRA	S100	C9	1612125	AOP2	0.11946	0.02315	0.556485
GRA	S101	C9	1616635	AOP1	0.11946	0.02315	0.556485
4MGBS	S026	C3	15433456	IPMI SSU2	0.12061	0.04024	0.55951
GIV	S001	C1	22143840	BCAT-3	0.12213	0.04001	0.56422
GER	S076	C5	2408742	GSL-OH	0.12628	0.03938	0.57884
GNA	S006	C1	27435884	MAM1	0.12633	0.03938	0.57884
GBS	S075	C5	2407813	GSL-OH	0.12776	0.03917	0.579364
PRO	S038	C3	70443553	BCAT-4	0.1279	0.03915	0.579364
GIB	S054	C4	57426228	GSL-OH	0.12983	0.03887	0.579364
GIB	S059	C4	57466189	GSL-OH	0.12983	0.03887	0.579364
GBS	S042	C4	14969919	GSL-OH	0.12999	0.05362	0.579364
GBS	S085	C6	32778058	slim1	0.13026	0.0388	0.579364
AGS	S053	C4	57415445	GSL-OH	0.13041	0.03878	0.579364
GS	S085	C6	32778058	slim1	0.13059	0.03876	0.579364
GBS	S089	C7	47777951	MAM1	0.13206	0.02168	0.583569
4HGBS	S087	C6	46258631	IPMDH3	0.13597	0.038	0.598482
IGS	S005	C1	27434139	MAM1	0.13796	0.05235	0.600439
GNA	S099	C9	1610308	AOP2	0.13844	0.03767	0.600439
GS	S035	C3	21810653	AOP1	0.13847	0.03766	0.600439
GER	S093	C8	2392560	Dof1.1	0.13873	0.03763	0.600439
AGS	S107	C9	5348677	GTR2	0.1391	0.03758	0.600439
4HGBS	S018	C2	61327842	MYB28	0.13991	0.03747	0.601613
AGS	S042	C4	14969919	GSL-OH	0.14086	0.0519	0.603377
IGS	S028	C3	20704638	BAT5	0.14725	0.03651	0.628063
GS	S077	C5	2792517	Dof1.1	0.14807	0.03641	0.628063
4MGBS	S017	C2	61327462	MYB28	0.14838	0.03637	0.628063
GNA	S010	C2	32731030	MAM1	0.14887	0.03631	0.628063
4HGBS	S104	C9	4986869	MYB28	0.15198	0.03592	0.638773
GBS	S007	C1	27450947	MAM1	0.15596	0.03544	0.652749
4HGBS	S081	C6	32777023	slim1	0.15886	0.03509	0.652749
4HGBS	S097	C8	45538851	MAM1	0.15894	0.03508	0.652749
4HGBS	S026	C3	15433456	IPMI SSU2	0.15923	0.03505	0.652749
AGS	S007	C1	27450947	MAM1	0.15936	0.03503	0.652749
AGS	S068	C5	1370754	AAO4	0.1596	0.035	0.652749
GIV	S006	C1	27435884	MAM1	0.15997	0.03496	0.652749
GIB	S041	C4	3659223	IPMI SSU2	0.16012	0.03494	0.652749
GBS	S099	C9	1610308	AOP2	0.16056	0.03489	0.652749
GS	S107	C9	5348677	GTR2	0.16265	0.03465	0.654651
GS	S036	C3	21811090	AOP1	0.16301	0.03461	0.654651
GIV	S037	C3	30730196	BCAT-4BCAT4	0.16326	0.03458	0.654651
IGS	S017	C2	61327462	MYB28	0.16337	0.03457	0.654651
4HGBS	S028	C3	20704638	BAT5	0.16819	0.03402	0.671559
GIB	S057	C4	57426902	GSL-OH	0.16971	0.03385	0.672822
GIB	S060	C4	57466590	GSL-OH	0.16971	0.03385	0.672822
4MGBS	S069	C5	1371117	AAO4	0.17224	0.01784	0.6779
4MGBS	S084	C6	32778007	slim1	0.17224	0.01784	0.6779
GRA	S009	C2	32728772	MAM1	0.17281	0.03351	0.6779
4MGBS	S079	C6	8140452	AOP1	0.17417	0.01768	0.680846
PRO	S068	C5	1370754	AAO4	0.17929	0.03282	0.698419
AGS	S093	C8	2392560	Dof1.1	0.18141	0.0326	0.704224
GS	S023	C3	1765555	MYB29	0.18229	0.03251	0.705191
IGS	S096	C8	45536292	MAM1	0.18435	0.0323	0.708336
AGS	S028	C3	20704638	BAT5	0.18437	0.0323	0.708336
PRO	S043	C4	42325040	IPMI LSU1	0.1867	0.03206	0.713057
GRA	S018	C2	61327842	MYB28	0.18744	0.03199	0.713057
GER	S067	C5	1370324	AAO4	0.18807	0.03193	0.713057
SIN	S104	C9	4986869	MYB28	0.18815	0.03192	0.713057
GIB	S091	C7	52329266	BAT5	0.1896	0.03177	0.716124
GRA	S091	C7	52329266	BAT5	0.19099	0.03164	0.718946
GS	S099	C9	1610308	AOP2	0.19335	0.0314	0.724195
GIB	S078	C6	5309205	BCAT-4	0.19368	0.03137	0.724195
GER	S096	C8	45536292	MAM1	0.19551	0.0312	0.727034
GIV	S027	C3	15433665	IPMI SSU2	0.19574	0.03117	0.727034
GIV	S075	C5	2407813	GSL-OH	0.19729	0.03102	0.730365
4MGBS	S039	C4	3657338	IPMI SSU2	0.19845	0.03091	0.732235
GER	S031	C3	20705326	BAT5	0.19955	0.03081	0.733871
GBS	S021	C2	61818354	GTR2	0.2015	0.03063	0.738613
AGS	S067	C5	1370324	AAO4	0.20288	0.0305	0.741241
AGS	S043	C4	42325040	IPMI LSU1	0.20372	0.03042	0.741886
4HGBS	S098	C8	45539430	MAM1	0.2058	0.03023	0.747027
GIV	S004	C1	24733248	GTR1	0.20837	0.03	0.752978
AGS	S037	C3	30730196	BCAT-4BCAT4	0.20924	0.02992	0.752978
GRA	S064	C5	1368855	AAO4	0.20946	0.0299	0.752978
GRA	S027	C3	15433665	IPMI SSU2	0.21108	0.02975	0.75637
GER	S072	C5	2406773	GSL-OH	0.21242	0.02963	0.75874
AGS	S023	C3	1765555	MYB29	0.21412	0.02948	0.762376
GBS	S077	C5	2792517	Dof1.1	0.21547	0.02937	0.764747
AGS	S064	C5	1368855	AAO4	0.21619	0.0293	0.764875
GRA	S097	C8	45538851	MAM1	0.21799	0.02915	0.767553
GS	S039	C4	3657338	IPMI SSU2	0.21832	0.02912	0.767553
GS	S096	C8	45536292	MAM1	0.22109	0.02888	0.774855
GRA	S006	C1	27435884	MAM1	0.22234	0.02877	0.775251
GIB	S104	C9	4986869	MYB28	0.22259	0.02875	0.775251
GBS	S043	C4	42325040	IPMI LSU1	0.22386	0.02864	0.776461
4HGBS	S078	C6	5309205	BCAT-4	0.22526	0.02853	0.776461
GIV	S020	C2	61816584	GTR2	0.22569	0.02849	0.776461
AGS	S055	C4	57426599	GSL-OH	0.2259	0.02847	0.776461
SIN	S043	C4	42325040	IPMI LSU1	0.22641	0.02843	0.776461
4MGBS	S097	C8	45538851	MAM1	0.22714	0.02837	0.776583
GRA	S072	C5	2406773	GSL-OH	0.22917	0.0282	0.781134
GBS	S031	C3	20705326	BAT5	0.23015	0.02812	0.78209
IGS	S042	C4	14969919	GSL-OH	0.23736	0.04046	0.804147
GER	S069	C5	1371117	AAO4	0.23894	0.01331	0.804623
GER	S084	C6	32778007	slim1	0.23894	0.01331	0.804623
4MGBS	S046	C4	54327050	AAO4	0.24226	0.01312	0.805093
4MGBS	S048	C4	54329851	AAO4	0.24226	0.01312	0.805093
4MGBS	S050	C4	54330670	AAO4	0.24226	0.01312	0.805093
4MGBS	S051	C4	54331273	AAO4	0.24226	0.01312	0.805093
GIB	S075	C5	2407813	GSL-OH	0.24268	0.02712	0.805093
SIN	S082	C6	32777117	slim1	0.2436	0.02705	0.805754
GER	S073	C5	2406866	GSL-OH	0.24498	0.02694	0.805848
GRA	S068	C5	1370754	AAO4	0.24507	0.02694	0.805848
GNA	S026	C3	15433456	IPMI SSU2	0.24634	0.02684	0.807261
GRA	S058	C4	57466109	GSL-OH	0.24726	0.02677	0.807261
GER	S108	C9	27932634	BAT5	0.24817	0.0267	0.807261
GIB	S043	C4	42325040	IPMI LSU1	0.24857	0.02667	0.807261
GBS	S035	C3	21810653	AOP1	0.24911	0.02663	0.807261
GBS	S005	C1	27434139	MAM1	0.25225	0.03909	0.809057
AGS	S072	C5	2406773	GSL-OH	0.25315	0.02632	0.809057
PRO	S042	C4	14969919	GSL-OH	0.25326	0.039	0.809057
GER	S104	C9	4986869	MYB28	0.2536	0.02629	0.809057
IGS	S095	C8	34081804	BCAT-3	0.25371	0.02628	0.809057
GBS	S076	C5	2408742	GSL-OH	0.25401	0.02626	0.809057
GIB	S052	C4	57390138	GSL-OH	0.25473	0.03887	0.809057
GIV	S098	C8	45539430	MAM1	0.26095	0.02575	0.826465
GRA	S007	C1	27450947	MAM1	0.26197	0.02567	0.827042
IGS	S099	C9	1610308	AOP2	0.26346	0.02557	0.827042
GBS	S036	C3	21811090	AOP1	0.26626	0.02537	0.827042
4MGBS	S076	C5	2408742	GSL-OH	0.26652	0.02535	0.827042
GS	S046	C4	54327050	AAO4	0.26763	0.0118	0.827042
GS	S048	C4	54329851	AAO4	0.26763	0.0118	0.827042
GS	S050	C4	54330670	AAO4	0.26763	0.0118	0.827042
GS	S051	C4	54331273	AAO4	0.26763	0.0118	0.827042
AGS	S099	C9	1610308	AOP2	0.26779	0.02526	0.827042
PRO	S041	C4	3659223	IPMI SSU2	0.26879	0.02519	0.827811
GBS	S081	C6	32777023	slim1	0.26952	0.02514	0.827811
IGS	S081	C6	32777023	slim1	0.27283	0.02491	0.833949
GIV	S029	C3	20704816	BAT5	0.27301	0.02489	0.833949
GNA	S009	C2	32728772	MAM1	0.27628	0.02467	0.841638
GIB	S037	C3	30730196	BCAT-4BCAT4	0.27812	0.02454	0.844941
4MGBS	S082	C6	32777117	slim1	0.28034	0.02439	0.846102
4HGBS	S089	C7	47777951	MAM1	0.2822	0.01111	0.846102
GIB	S046	C4	54327050	AAO4	0.28329	0.01106	0.846102
GIB	S048	C4	54329851	AAO4	0.28329	0.01106	0.846102
GIB	S050	C4	54330670	AAO4	0.28329	0.01106	0.846102
GIB	S051	C4	54331273	AAO4	0.28329	0.01106	0.846102
AGS	S073	C5	2406866	GSL-OH	0.2838	0.02416	0.846102
GER	S082	C6	32777117	slim1	0.28669	0.02397	0.850626
AGS	S018	C2	61327842	MYB28	0.287	0.02395	0.850626
GIB	S006	C1	27435884	MAM1	0.2876	0.02391	0.850626
PRO	S053	C4	57415445	GSL-OH	0.28928	0.0238	0.851357
IGS	S093	C8	2392560	Dof1.1	0.28937	0.02379	0.851357
GER	S066	C5	1369332	AAO4	0.29275	0.02357	0.859041
GRA	S067	C5	1370324	AAO4	0.29528	0.02341	0.86164
4MGBS	S028	C3	20704638	BAT5	0.29635	0.02334	0.86164
4MGBS	S053	C4	57415445	GSL-OH	0.2969	0.0233	0.86164
SIN	S096	C8	45536292	MAM1	0.29703	0.0233	0.86164
IGS	S098	C8	45539430	MAM1	0.2981	0.02323	0.86164
GER	S097	C8	45538851	MAM1	0.29826	0.02322	0.86164
GS	S055	C4	57426599	GSL-OH	0.30029	0.02309	0.865269
SIN	S090	C7	48138625	MYB28	0.30216	0.02297	0.868419
PRO	S093	C8	2392560	Dof1.1	0.30311	0.02291	0.868915
GIB	S020	C2	61816584	GTR2	0.30421	0.02284	0.869838
IGS	S043	C4	42325040	IPMI LSU1	0.30693	0.02267	0.875377
IGS	S037	C3	30730196	BCAT-4BCAT4	0.30796	0.02261	0.87608
GIB	S100	C9	1612125	AOP2	0.31106	0.00987	0.880207
GIB	S101	C9	1616635	AOP1	0.31106	0.00987	0.880207
GRA	S108	C9	27932634	BAT5	0.3119	0.02237	0.880207
4MGBS	S040	C4	3658674	IPMI SSU2	0.31256	0.02233	0.880207
GRA	S026	C3	15433456	IPMI SSU2	0.31483	0.02219	0.881017
IGS	S082	C6	32777117	slim1	0.31527	0.02216	0.881017
PRO	S004	C1	24733248	GTR1	0.31528	0.02216	0.881017
PRO	S096	C8	45536292	MAM1	0.316	0.02212	0.881017
GNA	S043	C4	42325040	IPMI LSU1	0.31845	0.02197	0.881929
GRA	S053	C4	57415445	GSL-OH	0.32012	0.02188	0.881929
SIN	S035	C3	21810653	AOP1	0.32033	0.02186	0.881929
SIN	S036	C3	21811090	AOP1	0.32033	0.02186	0.881929
IGS	S076	C5	2408742	GSL-OH	0.32052	0.02185	0.881929
GER	S005	C1	27434139	MAM1	0.32106	0.03355	0.881929
GRA	S071	C5	2406020	GSL-OH	0.32256	0.03344	0.883878
GS	S076	C5	2408742	GSL-OH	0.32397	0.02165	0.884311
GBS	S082	C6	32777117	slim1	0.3243	0.02163	0.884311
GNA	S046	C4	54327050	AAO4	0.32972	0.00914	0.888446
GNA	S048	C4	54329851	AAO4	0.32972	0.00914	0.888446
GNA	S050	C4	54330670	AAO4	0.32972	0.00914	0.888446
GNA	S051	C4	54331273	AAO4	0.32972	0.00914	0.888446
GBS	S074	C5	2407717	GSL-OH	0.32979	0.00913	0.888446
GER	S070	C5	1371360	AAO4	0.33225	0.02117	0.889129
GER	S065	C5	1369005	AAO4	0.33321	0.02111	0.889129
AGS	S030	C3	20705091	BAT5	0.33348	0.0211	0.889129
GER	S041	C4	3659223	IPMI SSU2	0.33369	0.02109	0.889129
4HGBS	S107	C9	5348677	GTR2	0.33402	0.02107	0.889129
GS	S073	C5	2406866	GSL-OH	0.33619	0.02094	0.892572
GRA	S092	C8	2392501	Dof1.1	0.33691	0.0209	0.892572
4HGBS	S062	C4	60180839	MAM1	0.33864	0.00881	0.895034
GNA	S096	C8	45536292	MAM1	0.34184	0.02063	0.901361
GRA	S087	C6	46258631	IPMDH3	0.34353	0.02053	0.903686
4HGBS	S023	C3	1765555	MYB29	0.34499	0.02045	0.903695
GIB	S010	C2	32731030	MAM1	0.34515	0.02044	0.903695
GER	S085	C6	32778058	slim1	0.35137	0.0201	0.904895
IGS	S031	C3	20705326	BAT5	0.35243	0.02005	0.904895
SIN	S017	C2	61327462	MYB28	0.35347	0.01999	0.904895
AGS	S065	C5	1369005	AAO4	0.3543	0.01995	0.904895
GNA	S064	C5	1368855	AAO4	0.35433	0.01994	0.904895
GIV	S107	C9	5348677	GTR2	0.35539	0.01989	0.904895
4MGBS	S081	C6	32777023	slim1	0.35539	0.01989	0.904895
GIB	S077	C5	2792517	Dof1.1	0.35573	0.01987	0.904895
GER	S068	C5	1370754	AAO4	0.35655	0.01983	0.904895
GER	S024	C3	5096634	GSL-OH	0.35841	0.00812	0.904895
AGS	S108	C9	27932634	BAT5	0.35865	0.01971	0.904895
GIV	S076	C5	2408742	GSL-OH	0.35896	0.0197	0.904895
SIN	S107	C9	5348677	GTR2	0.35964	0.01966	0.904895
GNA	S012	C2	34654568	AOP2	0.35981	0.01965	0.904895
GNA	S013	C2	34656508	AOP2	0.35981	0.01965	0.904895
GER	S018	C2	61327842	MYB28	0.36369	0.01945	0.904895
4HGBS	S069	C5	1371117	AAO4	0.36698	0.00783	0.904895
4HGBS	S084	C6	32778007	slim1	0.36698	0.00783	0.904895
GER	S028	C3	20704638	BAT5	0.36722	0.01926	0.904895
GNA	S089	C7	47777951	MAM1	0.36737	0.00782	0.904895
GNA	S041	C4	3659223	IPMI SSU2	0.36762	0.01924	0.904895
GS	S017	C2	61327462	MYB28	0.36769	0.01924	0.904895
AGS	S104	C9	4986869	MYB28	0.36835	0.01921	0.904895
PRO	S046	C4	54327050	AAO4	0.36921	0.00776	0.904895
PRO	S048	C4	54329851	AAO4	0.36921	0.00776	0.904895
PRO	S050	C4	54330670	AAO4	0.36921	0.00776	0.904895
PRO	S051	C4	54331273	AAO4	0.36921	0.00776	0.904895
SIN	S037	C3	30730196	BCAT-4BCAT4	0.36946	0.01915	0.904895
GS	S053	C4	57415445	GSL-OH	0.36988	0.01913	0.904895
GBS	S095	C8	34081804	BCAT-3	0.36989	0.01913	0.904895
AGS	S092	C8	2392501	Dof1.1	0.37093	0.01907	0.905458
GER	S079	C6	8140452	AOP1	0.37411	0.0076	0.910337
GIV	S106	C9	5348226	GTR2	0.37544	0.01884	0.910337
GS	S082	C6	32777117	slim1	0.37616	0.01881	0.910337
GRA	S057	C4	57426902	GSL-OH	0.377	0.01876	0.910337
GRA	S060	C4	57466590	GSL-OH	0.377	0.01876	0.910337
GRA	S004	C1	24733248	GTR1	0.37783	0.01872	0.910375
4HGBS	S100	C9	1612125	AOP2	0.38332	0.00732	0.918819
4HGBS	S101	C9	1616635	AOP1	0.38332	0.00732	0.918819
GNA	S067	C5	1370324	AAO4	0.3838	0.01842	0.918819
GIB	S009	C2	32728772	MAM1	0.38527	0.01835	0.920367
SIN	S106	C9	5348226	GTR2	0.38628	0.0183	0.920812
4MGBS	S072	C5	2406773	GSL-OH	0.38807	0.01821	0.923111
GRA	S054	C4	57426228	GSL-OH	0.38987	0.01812	0.923463
GRA	S059	C4	57466189	GSL-OH	0.38987	0.01812	0.923463
AGS	S071	C5	2406020	GSL-OH	0.3943	0.02868	0.931982
AGS	S082	C6	32777117	slim1	0.39568	0.01784	0.933271
4HGBS	S064	C5	1368855	AAO4	0.39784	0.01774	0.935785
GBS	S001	C1	22143840	BCAT-3	0.39842	0.01771	0.935785
GRA	S082	C6	32777117	slim1	0.40052	0.01761	0.938421
GRA	S104	C9	4986869	MYB28	0.40259	0.01751	0.938421
4HGBS	S106	C9	5348226	GTR2	0.40494	0.0174	0.938421
AGS	S008	C2	3612082	IMD1	0.4097	0.01718	0.938421
PRO	S012	C2	34654568	AOP2	0.41013	0.01716	0.938421
PRO	S013	C2	34656508	AOP2	0.41013	0.01716	0.938421
SIN	S030	C3	20705091	BAT5	0.41037	0.01715	0.938421
GRA	S023	C3	1765555	MYB29	0.4108	0.01713	0.938421
SIN	S075	C5	2407813	GSL-OH	0.41122	0.01711	0.938421
AGS	S094	C8	9311726	IPMI LSU1	0.41132	0.0171	0.938421
SIN	S018	C2	61327842	MYB28	0.41182	0.01708	0.938421
4HGBS	S072	C5	2406773	GSL-OH	0.41235	0.01705	0.938421
GRA	S062	C4	60180839	MAM1	0.41449	0.00641	0.938421
GS	S040	C4	3658674	IPMI SSU2	0.41495	0.01693	0.938421
SIN	S087	C6	46258631	IPMDH3	0.41607	0.01688	0.938421
GIB	S069	C5	1371117	AAO4	0.41697	0.00635	0.938421
GIB	S084	C6	32778007	slim1	0.41697	0.00635	0.938421
GNA	S076	C5	2408742	GSL-OH	0.41825	0.01678	0.938421
GRA	S081	C6	32777023	slim1	0.41981	0.01671	0.938421
4MGBS	S023	C3	1765555	MYB29	0.42016	0.0167	0.938421
GER	S095	C8	34081804	BCAT-3	0.42167	0.01663	0.938421
SIN	S089	C7	47777951	MAM1	0.42194	0.00621	0.938421
PRO	S009	C2	32728772	MAM1	0.42329	0.01655	0.938421
GNA	S090	C7	48138625	MYB28	0.42329	0.01655	0.938421
GNA	S053	C4	57415445	GSL-OH	0.42401	0.01652	0.938421
GS	S093	C8	2392560	Dof1.1	0.4245	0.0165	0.938421
GRA	S069	C5	1371117	AAO4	0.42508	0.00613	0.938421
GRA	S084	C6	32778007	slim1	0.42508	0.00613	0.938421
GER	S100	C9	1612125	AOP2	0.42575	0.00611	0.938421
GER	S101	C9	1616635	AOP1	0.42575	0.00611	0.938421
GER	S055	C4	57426599	GSL-OH	0.427	0.01639	0.938421
GER	S023	C3	1765555	MYB29	0.42756	0.01636	0.938421
SIN	S057	C4	57426902	GSL-OH	0.42894	0.0163	0.938421
SIN	S060	C4	57466590	GSL-OH	0.42894	0.0163	0.938421
AGS	S057	C4	57426902	GSL-OH	0.42976	0.01626	0.938421
AGS	S060	C4	57466590	GSL-OH	0.42976	0.01626	0.938421
GRA	S055	C4	57426599	GSL-OH	0.43182	0.01617	0.940686
GS	S027	C3	15433665	IPMI SSU2	0.43248	0.01614	0.940686
4MGBS	S077	C5	2792517	Dof1.1	0.43586	0.016	0.940761
GBS	S029	C3	20704816	BAT5	0.43632	0.01598	0.940761
4HGBS	S058	C4	57466109	GSL-OH	0.43731	0.01593	0.940761
GIV	S081	C6	32777023	slim1	0.4387	0.01587	0.940761
IGS	S029	C3	20704816	BAT5	0.44226	0.01572	0.940761
GS	S011	C2	34534498	MAM1	0.44292	0.01569	0.940761
AGS	S097	C8	45538851	MAM1	0.44346	0.01567	0.940761
GIB	S072	C5	2406773	GSL-OH	0.44401	0.01564	0.940761
4MGBS	S001	C1	22143840	BCAT-3	0.44481	0.01561	0.940761
IGS	S108	C9	27932634	BAT5	0.44485	0.01561	0.940761
4HGBS	S037	C3	30730196	BCAT-4BCAT4	0.44585	0.01556	0.940761
GER	S029	C3	20704816	BAT5	0.44592	0.01556	0.940761
GER	S004	C1	24733248	GTR1	0.44622	0.01555	0.940761
GS	S064	C5	1368855	AAO4	0.44707	0.01551	0.940761
GRA	S030	C3	20705091	BAT5	0.44819	0.01546	0.940761
4HGBS	S046	C4	54327050	AAO4	0.44951	0.00551	0.940761
4HGBS	S048	C4	54329851	AAO4	0.44951	0.00551	0.940761
4HGBS	S050	C4	54330670	AAO4	0.44951	0.00551	0.940761
4HGBS	S051	C4	54331273	AAO4	0.44951	0.00551	0.940761
PRO	S069	C5	1371117	AAO4	0.45321	0.00542	0.940761
PRO	S084	C6	32778007	slim1	0.45321	0.00542	0.940761
GBS	S069	C5	1371117	AAO4	0.45379	0.00541	0.940761
GBS	S084	C6	32778007	slim1	0.45379	0.00541	0.940761
IGS	S104	C9	4986869	MYB28	0.45529	0.01516	0.940761
GNA	S002	C1	22144993	BCAT-3	0.45621	0.01512	0.940761
GNA	S003	C1	24732604	GTR1	0.45621	0.01512	0.940761
GIB	S001	C1	22143840	BCAT-3	0.45691	0.01509	0.940761
GIV	S085	C6	32778058	slim1	0.45754	0.01507	0.940761
SIN	S023	C3	1765555	MYB29	0.45764	0.01506	0.940761
GS	S012	C2	34654568	AOP2	0.4586	0.01502	0.940761
GS	S013	C2	34656508	AOP2	0.4586	0.01502	0.940761
SIN	S093	C8	2392560	Dof1.1	0.45945	0.01499	0.940779
SIN	S091	C7	52329266	BAT5	0.46047	0.01495	0.941058
4HGBS	S009	C2	32728772	MAM1	0.46127	0.01491	0.941058
4HGBS	S017	C2	61327462	MYB28	0.46233	0.01487	0.941503
GS	S030	C3	20705091	BAT5	0.46479	0.01477	0.943564
GNA	S078	C6	5309205	BCAT-4	0.46503	0.01476	0.943564
GIV	S071	C5	2406020	GSL-OH	0.46676	0.02455	0.944286
GRA	S094	C8	9311726	IPMI LSU1	0.46727	0.01466	0.944286
4MGBS	S098	C8	45539430	MAM1	0.46792	0.01464	0.944286
PRO	S078	C6	5309205	BCAT-4	0.46938	0.01458	0.945526
PRO	S064	C5	1368855	AAO4	0.47399	0.01439	0.95056
GNA	S054	C4	57426228	GSL-OH	0.47561	0.01433	0.95056
GNA	S059	C4	57466189	GSL-OH	0.47561	0.01433	0.95056
GBS	S027	C3	15433665	IPMI SSU2	0.4758	0.01432	0.95056
GS	S068	C5	1370754	AAO4	0.47613	0.01431	0.95056
GS	S097	C8	45538851	MAM1	0.47928	0.01418	0.952853
4HGBS	S024	C3	5096634	GSL-OH	0.47992	0.00481	0.952853
GIB	S074	C5	2407717	GSL-OH	0.48084	0.00479	0.952853
4MGBS	S065	C5	1369005	AAO4	0.4809	0.01411	0.952853
GIB	S079	C6	8140452	AOP1	0.48154	0.00477	0.952853
AGS	S087	C6	46258631	IPMDH3	0.48306	0.01403	0.953154
PRO	S104	C9	4986869	MYB28	0.48374	0.014	0.953154
4MGBS	S007	C1	27450947	MAM1	0.48425	0.01398	0.953154
GNA	S011	C2	34534498	MAM1	0.48645	0.0139	0.953406
GS	S031	C3	20705326	BAT5	0.48817	0.01383	0.953406
GER	S098	C8	45539430	MAM1	0.48874	0.01381	0.953406
4HGBS	S004	C1	24733248	GTR1	0.48916	0.01379	0.953406
IGS	S092	C8	2392501	Dof1.1	0.48929	0.01378	0.953406
AGS	S054	C4	57426228	GSL-OH	0.49099	0.01372	0.953406
AGS	S059	C4	57466189	GSL-OH	0.49099	0.01372	0.953406
GIV	S067	C5	1370324	AAO4	0.4912	0.01371	0.953406
GIB	S073	C5	2406866	GSL-OH	0.49456	0.01358	0.954945
GIB	S004	C1	24733248	GTR1	0.49511	0.01356	0.954945
GNA	S069	C5	1371117	AAO4	0.49541	0.00448	0.954945
GNA	S084	C6	32778007	slim1	0.49541	0.00448	0.954945
GIB	S011	C2	34534498	MAM1	0.49765	0.01346	0.9576
PRO	S010	C2	32731030	MAM1	0.4985	0.01343	0.9576
GNA	S018	C2	61327842	MYB28	0.50101	0.01333	0.96077
GS	S067	C5	1370324	AAO4	0.50216	0.01329	0.961327
4HGBS	S043	C4	42325040	IPMI LSU1	0.5042	0.01321	0.961366
GIB	S024	C3	5096634	GSL-OH	0.50444	0.0043	0.961366
AGS	S040	C4	3658674	IPMI SSU2	0.50477	0.01319	0.961366
GBS	S073	C5	2406866	GSL-OH	0.50566	0.01315	0.961366
IGS	S094	C8	9311726	IPMI LSU1	0.50648	0.01312	0.961366
IGS	S030	C3	20705091	BAT5	0.5104	0.01297	0.964512
GER	S007	C1	27450947	MAM1	0.5127	0.01289	0.964512
GER	S062	C4	60180839	MAM1	0.5137	0.00411	0.964512
SIN	S065	C5	1369005	AAO4	0.51522	0.01279	0.964512
PRO	S094	C8	9311726	IPMI LSU1	0.51568	0.01278	0.964512
GER	S071	C5	2406020	GSL-OH	0.51775	0.02193	0.964512
GIB	S012	C2	34654568	AOP2	0.51843	0.01268	0.964512
GIB	S013	C2	34656508	AOP2	0.51843	0.01268	0.964512
GBS	S012	C2	34654568	AOP2	0.52208	0.01254	0.964512
GBS	S013	C2	34656508	AOP2	0.52208	0.01254	0.964512
GNA	S071	C5	2406020	GSL-OH	0.52267	0.02169	0.964512
GIB	S062	C4	60180839	MAM1	0.52314	0.00393	0.964512
GBS	S097	C8	45538851	MAM1	0.5235	0.01249	0.964512
SIN	S007	C1	27450947	MAM1	0.52439	0.01246	0.964512
GNA	S035	C3	21810653	AOP1	0.52497	0.01244	0.964512
GNA	S036	C3	21811090	AOP1	0.52497	0.01244	0.964512
GBS	S030	C3	20705091	BAT5	0.52719	0.01235	0.964512
GS	S009	C2	32728772	MAM1	0.52844	0.01231	0.964512
IGS	S027	C3	15433665	IPMI SSU2	0.52906	0.01229	0.964512
4HGBS	S073	C5	2406866	GSL-OH	0.52988	0.01226	0.964512
SIN	S099	C9	1610308	AOP2	0.53003	0.01225	0.964512
SIN	S054	C4	57426228	GSL-OH	0.53091	0.01222	0.964512
SIN	S059	C4	57466189	GSL-OH	0.53091	0.01222	0.964512
4HGBS	S071	C5	2406020	GSL-OH	0.53313	0.02118	0.964512
GER	S030	C3	20705091	BAT5	0.5341	0.0121	0.964512
GS	S007	C1	27450947	MAM1	0.53448	0.01209	0.964512
AGS	S002	C1	22144993	BCAT-3	0.53469	0.01208	0.964512
AGS	S003	C1	24732604	GTR1	0.53469	0.01208	0.964512
GIB	S065	C5	1369005	AAO4	0.53955	0.01191	0.964512
GS	S098	C8	45539430	MAM1	0.53968	0.0119	0.964512
GNA	S091	C7	52329266	BAT5	0.53985	0.0119	0.964512
GNA	S004	C1	24733248	GTR1	0.54085	0.01186	0.964512
GER	S081	C6	32777023	slim1	0.54105	0.01186	0.964512
GNA	S057	C4	57426902	GSL-OH	0.54116	0.01185	0.964512
GNA	S060	C4	57466590	GSL-OH	0.54116	0.01185	0.964512
GER	S053	C4	57415445	GSL-OH	0.5416	0.01184	0.964512
GS	S002	C1	22144993	BCAT-3	0.54202	0.01182	0.964512
GS	S003	C1	24732604	GTR1	0.54202	0.01182	0.964512
4MGBS	S066	C5	1369332	AAO4	0.54208	0.01182	0.964512
GRA	S079	C6	8140452	AOP1	0.54276	0.00357	0.964512
GER	S021	C2	61818354	GTR2	0.54618	0.01168	0.964512
GBS	S098	C8	45539430	MAM1	0.54643	0.01167	0.964512
4MGBS	S027	C3	15433665	IPMI SSU2	0.54685	0.01165	0.964512
GNA	S094	C8	9311726	IPMI LSU1	0.55022	0.01153	0.964512
GRA	S039	C4	3657338	IPMI SSU2	0.556	0.01133	0.964512
GS	S057	C4	57426902	GSL-OH	0.55824	0.01126	0.964512
GS	S060	C4	57466590	GSL-OH	0.55824	0.01126	0.964512
4MGBS	S011	C2	34534498	MAM1	0.55884	0.01124	0.964512
GER	S090	C7	48138625	MYB28	0.55903	0.01123	0.964512
AGS	S011	C2	34534498	MAM1	0.56162	0.01114	0.964512
GIB	S027	C3	15433665	IPMI SSU2	0.56187	0.01113	0.964512
GIB	S097	C8	45538851	MAM1	0.56366	0.01107	0.964512
GS	S024	C3	5096634	GSL-OH	0.56532	0.00319	0.964512
GER	S106	C9	5348226	GTR2	0.56608	0.01099	0.964512
GS	S075	C5	2407813	GSL-OH	0.56669	0.01097	0.964512
4MGBS	S093	C8	2392560	Dof1.1	0.56696	0.01096	0.964512
IGS	S001	C1	22143840	BCAT-3	0.5682	0.01092	0.964512
GIV	S065	C5	1369005	AAO4	0.56831	0.01091	0.964512
SIN	S085	C6	32778058	slim1	0.56907	0.01089	0.964512
IGS	S012	C2	34654568	AOP2	0.56986	0.01086	0.964512
IGS	S013	C2	34656508	AOP2	0.56986	0.01086	0.964512
PRO	S008	C2	3612082	IMD1	0.57234	0.01078	0.964512
SIN	S070	C5	1371360	AAO4	0.57327	0.01075	0.964512
IGS	S072	C5	2406773	GSL-OH	0.57346	0.01074	0.964512
IGS	S006	C1	27435884	MAM1	0.57369	0.01073	0.964512
GNA	S023	C3	1765555	MYB29	0.5748	0.01069	0.964512
GIB	S035	C3	21810653	AOP1	0.57654	0.01064	0.964512
GIB	S036	C3	21811090	AOP1	0.57654	0.01064	0.964512
GRA	S002	C1	22144993	BCAT-3	0.57865	0.01057	0.964512
GRA	S003	C1	24732604	GTR1	0.57865	0.01057	0.964512
4MGBS	S005	C1	27434139	MAM1	0.58006	0.01897	0.964512
4HGBS	S082	C6	32777117	slim1	0.58137	0.01048	0.964512
AGS	S041	C4	3659223	IPMI SSU2	0.58241	0.01044	0.964512
GRA	S052	C4	57390138	GSL-OH	0.58404	0.01879	0.964512
PRO	S092	C8	2392501	Dof1.1	0.58685	0.0103	0.964512
4HGBS	S030	C3	20705091	BAT5	0.58867	0.01024	0.964512
PRO	S077	C5	2792517	Dof1.1	0.58903	0.01022	0.964512
PRO	S067	C5	1370324	AAO4	0.59062	0.01017	0.964512
4MGBS	S073	C5	2406866	GSL-OH	0.59143	0.01015	0.964512
4MGBS	S064	C5	1368855	AAO4	0.59173	0.01014	0.964512
SIN	S046	C4	54327050	AAO4	0.59195	0.00277	0.964512
SIN	S048	C4	54329851	AAO4	0.59195	0.00277	0.964512
SIN	S050	C4	54330670	AAO4	0.59195	0.00277	0.964512
SIN	S051	C4	54331273	AAO4	0.59195	0.00277	0.964512
AGS	S061	C4	60178139	MAM1	0.59195	0.00277	0.964512
4HGBS	S090	C7	48138625	MYB28	0.59247	0.01011	0.964512
PRO	S091	C7	52329266	BAT5	0.59408	0.01006	0.964512
GIV	S100	C9	1612125	AOP2	0.5949	0.00273	0.964512
GIV	S101	C9	1616635	AOP1	0.5949	0.00273	0.964512
GS	S087	C6	46258631	IPMDH3	0.59729	0.00996	0.964512
PRO	S079	C6	8140452	AOP1	0.59785	0.00268	0.964512
GBS	S006	C1	27435884	MAM1	0.59961	0.00988	0.964512
AGS	S066	C5	1369332	AAO4	0.60026	0.00986	0.964512
GER	S012	C2	34654568	AOP2	0.60122	0.00983	0.964512
GER	S013	C2	34656508	AOP2	0.60122	0.00983	0.964512
GNA	S017	C2	61327462	MYB28	0.60146	0.00982	0.964512
GIB	S107	C9	5348677	GTR2	0.60152	0.00982	0.964512
GRA	S095	C8	34081804	BCAT-3	0.60188	0.00981	0.964512
AGS	S052	C4	57390138	GSL-OH	0.6028	0.01795	0.964512
SIN	S077	C5	2792517	Dof1.1	0.60433	0.00973	0.964512
GIB	S095	C8	34081804	BCAT-3	0.60481	0.00972	0.964512
4MGBS	S087	C6	46258631	IPMDH3	0.6057	0.00969	0.964512
GRA	S065	C5	1369005	AAO4	0.60717	0.00964	0.964512
GIV	S043	C4	42325040	IPMI LSU1	0.60779	0.00962	0.964512
GER	S087	C6	46258631	IPMDH3	0.6086	0.0096	0.964512
SIN	S076	C5	2408742	GSL-OH	0.61056	0.00953	0.964512
AGS	S058	C4	57466109	GSL-OH	0.61126	0.00951	0.964512
GS	S074	C5	2407717	GSL-OH	0.61132	0.00249	0.964512
4HGBS	S067	C5	1370324	AAO4	0.6116	0.0095	0.964512
AGS	S070	C5	1371360	AAO4	0.61302	0.00946	0.964512
4MGBS	S070	C5	1371360	AAO4	0.61344	0.00944	0.964512
4HGBS	S021	C2	61818354	GTR2	0.61863	0.00928	0.964512
4MGBS	S068	C5	1370754	AAO4	0.62006	0.00924	0.964512
4HGBS	S029	C3	20704816	BAT5	0.62179	0.00918	0.964512
GBS	S072	C5	2406773	GSL-OH	0.62225	0.00917	0.964512
GNA	S058	C4	57466109	GSL-OH	0.62332	0.00914	0.964512
GNA	S092	C8	2392501	Dof1.1	0.62332	0.00914	0.964512
PRO	S095	C8	34081804	BCAT-3	0.62426	0.00911	0.964512
GNA	S008	C2	3612082	IMD1	0.62434	0.0091	0.964512
GER	S011	C2	34534498	MAM1	0.62533	0.00907	0.964512
PRO	S098	C8	45539430	MAM1	0.62585	0.00906	0.964512
PRO	S024	C3	5096634	GSL-OH	0.62612	0.00229	0.964512
SIN	S009	C2	32728772	MAM1	0.62698	0.00902	0.964512
SIN	S041	C4	3659223	IPMI SSU2	0.62698	0.00902	0.964512
4HGBS	S068	C5	1370754	AAO4	0.6271	0.00902	0.964512
4HGBS	S075	C5	2407813	GSL-OH	0.62768	0.009	0.964512
AGS	S012	C2	34654568	AOP2	0.62825	0.00898	0.964512
AGS	S013	C2	34656508	AOP2	0.62825	0.00898	0.964512
SIN	S052	C4	57390138	GSL-OH	0.62854	0.01681	0.964512
GNA	S024	C3	5096634	GSL-OH	0.63159	0.00222	0.964512
GNA	S079	C6	8140452	AOP1	0.63159	0.00222	0.964512
GER	S078	C6	5309205	BCAT-4	0.63416	0.0088	0.964512
GER	S094	C8	9311726	IPMI LSU1	0.63443	0.0088	0.964512
GIV	S087	C6	46258631	IPMDH3	0.63451	0.00879	0.964512
GRA	S099	C9	1610308	AOP2	0.64042	0.00862	0.964512
PRO	S011	C2	34534498	MAM1	0.64053	0.00861	0.964512
4MGBS	S067	C5	1370324	AAO4	0.64078	0.0086	0.964512
GIB	S106	C9	5348226	GTR2	0.64209	0.00857	0.964512
IGS	S038	C3	70443553	BCAT-4	0.64254	0.00855	0.964512
GBS	S091	C7	52329266	BAT5	0.64264	0.00855	0.964512
GRA	S085	C6	32778058	slim1	0.64343	0.00853	0.964512
IGS	S040	C4	3658674	IPMI SSU2	0.64456	0.00849	0.964512
SIN	S066	C5	1369332	AAO4	0.64642	0.00844	0.964512
4MGBS	S096	C8	45536292	MAM1	0.64732	0.00841	0.964512
GRA	S010	C2	32731030	MAM1	0.64742	0.00841	0.964512
GER	S099	C9	1610308	AOP2	0.64872	0.00837	0.964512
AGS	S024	C3	5096634	GSL-OH	0.64926	0.002	0.964512
4HGBS	S007	C1	27450947	MAM1	0.65057	0.00831	0.964512
GNA	S062	C4	60180839	MAM1	0.65117	0.00197	0.964512
GIV	S068	C5	1370754	AAO4	0.65136	0.00829	0.964512
4MGBS	S055	C4	57426599	GSL-OH	0.65158	0.00828	0.964512
GRA	S008	C2	3612082	IMD1	0.65162	0.00828	0.964512
AGS	S077	C5	2792517	Dof1.1	0.65259	0.00825	0.964512
GER	S058	C4	57466109	GSL-OH	0.65423	0.0082	0.964512
GS	S069	C5	1371117	AAO4	0.65462	0.00193	0.964512
GS	S084	C6	32778007	slim1	0.65462	0.00193	0.964512
4MGBS	S030	C3	20705091	BAT5	0.6566	0.00814	0.964512
GRA	S021	C2	61818354	GTR2	0.65665	0.00813	0.964512
GRA	S061	C4	60178139	MAM1	0.6598	0.00187	0.964512
IGS	S023	C3	1765555	MYB29	0.6634	0.00794	0.964512
GNA	S070	C5	1371360	AAO4	0.66448	0.00791	0.964512
GIB	S018	C2	61327842	MYB28	0.6645	0.0079	0.964512
GIV	S042	C4	14969919	GSL-OH	0.66493	0.01525	0.964512
GER	S107	C9	5348677	GTR2	0.66542	0.00788	0.964512
GBS	S090	C7	48138625	MYB28	0.66608	0.00786	0.964512
4MGBS	S012	C2	34654568	AOP2	0.66994	0.00775	0.964512
4MGBS	S013	C2	34656508	AOP2	0.66994	0.00775	0.964512
GIV	S066	C5	1369332	AAO4	0.67104	0.00772	0.964512
PRO	S058	C4	57466109	GSL-OH	0.67124	0.00771	0.964512
GBS	S023	C3	1765555	MYB29	0.67156	0.0077	0.964512
GBS	S039	C4	3657338	IPMI SSU2	0.67158	0.0077	0.964512
GRA	S077	C5	2792517	Dof1.1	0.67189	0.00769	0.964512
IGS	S069	C5	1371117	AAO4	0.6724	0.00173	0.964512
IGS	S084	C6	32778007	slim1	0.6724	0.00173	0.964512
GER	S039	C4	3657338	IPMI SSU2	0.67498	0.0076	0.964512
GS	S028	C3	20704638	BAT5	0.67541	0.00759	0.964512
4HGBS	S055	C4	57426599	GSL-OH	0.67641	0.00756	0.964512
GER	S038	C3	70443553	BCAT-4	0.67661	0.00756	0.964512
GBS	S024	C3	5096634	GSL-OH	0.6775	0.00167	0.964512
GIV	S046	C4	54327050	AAO4	0.67782	0.00167	0.964512
GIV	S048	C4	54329851	AAO4	0.67782	0.00167	0.964512
GIV	S050	C4	54330670	AAO4	0.67782	0.00167	0.964512
GIV	S051	C4	54331273	AAO4	0.67782	0.00167	0.964512
GBS	S010	C2	32731030	MAM1	0.67861	0.0075	0.964512
GIB	S030	C3	20705091	BAT5	0.68014	0.00746	0.964512
GBS	S087	C6	46258631	IPMDH3	0.68024	0.00745	0.964512
4MGBS	S042	C4	14969919	GSL-OH	0.68042	0.01461	0.964512
GRA	S035	C3	21810653	AOP1	0.68063	0.00744	0.964512
GIB	S089	C7	47777951	MAM1	0.68153	0.00163	0.964512
GS	S104	C9	4986869	MYB28	0.68164	0.00741	0.964512
GER	S001	C1	22143840	BCAT-3	0.68185	0.00741	0.964512
4HGBS	S020	C2	61816584	GTR2	0.68198	0.0074	0.964512
GS	S054	C4	57426228	GSL-OH	0.68256	0.00739	0.964512
GS	S059	C4	57466189	GSL-OH	0.68256	0.00739	0.964512
GIB	S098	C8	45539430	MAM1	0.6832	0.00737	0.964512
4HGBS	S005	C1	27434139	MAM1	0.68455	0.01443	0.964512
GNA	S052	C4	57390138	GSL-OH	0.68571	0.01438	0.964512
GS	S071	C5	2406020	GSL-OH	0.68726	0.01432	0.964512
GIV	S090	C7	48138625	MYB28	0.68768	0.00724	0.964512
GIV	S077	C5	2792517	Dof1.1	0.68865	0.00722	0.964512
4HGBS	S006	C1	27435884	MAM1	0.69024	0.00717	0.964512
GS	S052	C4	57390138	GSL-OH	0.69303	0.01408	0.964512
4HGBS	S057	C4	57426902	GSL-OH	0.69322	0.00709	0.964512
4HGBS	S060	C4	57466590	GSL-OH	0.69322	0.00709	0.964512
4MGBS	S085	C6	32778058	slim1	0.69413	0.00706	0.964512
GS	S042	C4	14969919	GSL-OH	0.69441	0.01402	0.964512
IGS	S010	C2	32731030	MAM1	0.69446	0.00705	0.964512
GNA	S108	C9	27932634	BAT5	0.69537	0.00703	0.964512
IGS	S039	C4	3657338	IPMI SSU2	0.69646	0.007	0.964512
GIV	S099	C9	1610308	AOP2	0.69662	0.007	0.964512
IGS	S024	C3	5096634	GSL-OH	0.69684	0.00147	0.964512
IGS	S097	C8	45538851	MAM1	0.69805	0.00696	0.964512
IGS	S011	C2	34534498	MAM1	0.69934	0.00692	0.964512
GER	S006	C1	27435884	MAM1	0.70359	0.0068	0.964512
4MGBS	S078	C6	5309205	BCAT-4	0.70438	0.00678	0.964512
GIB	S087	C6	46258631	IPMDH3	0.70726	0.0067	0.964512
4MGBS	S024	C3	5096634	GSL-OH	0.70735	0.00136	0.964512
SIN	S062	C4	60180839	MAM1	0.70749	0.00136	0.964512
SIN	S069	C5	1371117	AAO4	0.70749	0.00136	0.964512
SIN	S084	C6	32778007	slim1	0.70749	0.00136	0.964512
GRA	S037	C3	30730196	BCAT-4BCAT4	0.70828	0.00668	0.964512
GIB	S093	C8	2392560	Dof1.1	0.70871	0.00666	0.964512
GNA	S040	C4	3658674	IPMI SSU2	0.71028	0.00662	0.964512
GIB	S061	C4	60178139	MAM1	0.71092	0.00133	0.964512
GRA	S066	C5	1369332	AAO4	0.712	0.00657	0.964512
GER	S027	C3	15433665	IPMI SSU2	0.71355	0.00653	0.964512
PRO	S002	C1	22144993	BCAT-3	0.71496	0.00649	0.964512
PRO	S003	C1	24732604	GTR1	0.71496	0.00649	0.964512
GIB	S023	C3	1765555	MYB29	0.71515	0.00649	0.964512
4HGBS	S027	C3	15433665	IPMI SSU2	0.71684	0.00644	0.964512
GRA	S005	C1	27434139	MAM1	0.71701	0.0131	0.964512
GBS	S020	C2	61816584	GTR2	0.71831	0.0064	0.964512
GS	S043	C4	42325040	IPMI LSU1	0.71831	0.0064	0.964512
GIB	S064	C5	1368855	AAO4	0.71894	0.00639	0.964512
GIV	S031	C3	20705326	BAT5	0.71921	0.00638	0.964512
PRO	S040	C4	3658674	IPMI SSU2	0.72001	0.00636	0.964512
GBS	S011	C2	34534498	MAM1	0.7214	0.00632	0.964512
IGS	S041	C4	3659223	IPMI SSU2	0.7246	0.00624	0.964512
IGS	S100	C9	1612125	AOP2	0.72538	0.00119	0.964512
IGS	S101	C9	1616635	AOP1	0.72538	0.00119	0.964512
4HGBS	S096	C8	45536292	MAM1	0.7259	0.0062	0.964512
GIB	S094	C8	9311726	IPMI LSU1	0.72745	0.00616	0.964512
GER	S017	C2	61327462	MYB28	0.73057	0.00608	0.964512
SIN	S098	C8	45539430	MAM1	0.73183	0.00604	0.964512
GS	S061	C4	60178139	MAM1	0.73369	0.00112	0.964512
GBS	S068	C5	1370754	AAO4	0.73423	0.00598	0.964512
IGS	S020	C2	61816584	GTR2	0.73472	0.00597	0.964512
AGS	S035	C3	21810653	AOP1	0.73502	0.00596	0.964512
GIV	S007	C1	27450947	MAM1	0.73546	0.00595	0.964512
GRA	S012	C2	34654568	AOP2	0.737	0.00591	0.964512
GRA	S013	C2	34656508	AOP2	0.737	0.00591	0.964512
GIB	S002	C1	22144993	BCAT-3	0.73861	0.00587	0.964512
GIB	S003	C1	24732604	GTR1	0.73861	0.00587	0.964512
GRA	S075	C5	2407813	GSL-OH	0.73994	0.00583	0.964512
GIB	S066	C5	1369332	AAO4	0.74094	0.00581	0.964512
IGS	S009	C2	32728772	MAM1	0.7435	0.00574	0.964512
GIV	S064	C5	1368855	AAO4	0.74364	0.00574	0.964512
GBS	S037	C3	30730196	BCAT-4BCAT4	0.74552	0.00569	0.964512
GRA	S107	C9	5348677	GTR2	0.74572	0.00568	0.964512
4MGBS	S008	C2	3612082	IMD1	0.74598	0.00567	0.964512
GER	S042	C4	14969919	GSL-OH	0.74619	0.01191	0.964512
GS	S029	C3	20704816	BAT5	0.74628	0.00567	0.964512
PRO	S062	C4	60180839	MAM1	0.74685	0.00101	0.964512
GIV	S082	C6	32777117	slim1	0.74784	0.00563	0.964512
GER	S052	C4	57390138	GSL-OH	0.74785	0.01185	0.964512
GRA	S036	C3	21811090	AOP1	0.74824	0.00562	0.964512
GRA	S041	C4	3659223	IPMI SSU2	0.75051	0.00556	0.964512
PRO	S089	C7	47777951	MAM1	0.75252	0.00096014	0.964512
IGS	S046	C4	54327050	AAO4	0.75299	0.00095641	0.964512
IGS	S048	C4	54329851	AAO4	0.75299	0.00095641	0.964512
IGS	S050	C4	54330670	AAO4	0.75299	0.00095641	0.964512
IGS	S051	C4	54331273	AAO4	0.75299	0.00095641	0.964512
4HGBS	S052	C4	57390138	GSL-OH	0.75539	0.01154	0.964512
GS	S005	C1	27434139	MAM1	0.75561	0.01153	0.964512
GIV	S009	C2	32728772	MAM1	0.75572	0.00542	0.964512
GIV	S021	C2	61818354	GTR2	0.75666	0.0054	0.964512
GIV	S096	C8	45536292	MAM1	0.75717	0.00539	0.964512
GBS	S092	C8	2392501	Dof1.1	0.7582	0.00536	0.964512
GIV	S010	C2	32731030	MAM1	0.75866	0.00535	0.964512
4MGBS	S090	C7	48138625	MYB28	0.75924	0.00533	0.964512
GBS	S040	C4	3658674	IPMI SSU2	0.76008	0.00531	0.964512
GS	S058	C4	57466109	GSL-OH	0.76018	0.00531	0.964512
GBS	S067	C5	1370324	AAO4	0.76083	0.00529	0.964512
GS	S108	C9	27932634	BAT5	0.76218	0.00526	0.964512
GNA	S077	C5	2792517	Dof1.1	0.76335	0.00523	0.964512
GBS	S094	C8	9311726	IPMI LSU1	0.76351	0.00523	0.964512
PRO	S097	C8	45538851	MAM1	0.76388	0.00522	0.964512
GBS	S108	C9	27932634	BAT5	0.76417	0.00521	0.964512
GIB	S031	C3	20705326	BAT5	0.76464	0.0052	0.964512
GBS	S055	C4	57426599	GSL-OH	0.76509	0.00519	0.964512
GER	S075	C5	2407813	GSL-OH	0.76624	0.00516	0.964512
PRO	S108	C9	27932634	BAT5	0.76653	0.00515	0.964512
PRO	S054	C4	57426228	GSL-OH	0.76667	0.00515	0.964512
PRO	S059	C4	57466189	GSL-OH	0.76667	0.00515	0.964512
GS	S041	C4	3659223	IPMI SSU2	0.76677	0.00514	0.964512
GIB	S017	C2	61327462	MYB28	0.76995	0.00506	0.964512
GRA	S017	C2	61327462	MYB28	0.77018	0.00506	0.964512
IGS	S079	C6	8140452	AOP1	0.77049	0.00082197	0.964512
AGS	S036	C3	21811090	AOP1	0.77114	0.00503	0.964512
GIV	S062	C4	60180839	MAM1	0.77116	0.00081704	0.964512
GIV	S069	C5	1371117	AAO4	0.77116	0.00081704	0.964512
GIV	S084	C6	32778007	slim1	0.77116	0.00081704	0.964512
PRO	S055	C4	57426599	GSL-OH	0.77156	0.00502	0.964512
4HGBS	S099	C9	1610308	AOP2	0.77201	0.00501	0.964512
4MGBS	S010	C2	32731030	MAM1	0.77231	0.005	0.964512
SIN	S002	C1	22144993	BCAT-3	0.77299	0.00499	0.964512
SIN	S003	C1	24732604	GTR1	0.77299	0.00499	0.964512
GBS	S104	C9	4986869	MYB28	0.7743	0.00495	0.96507
4MGBS	S002	C1	22144993	BCAT-3	0.77672	0.00489	0.965227
4MGBS	S003	C1	24732604	GTR1	0.77672	0.00489	0.965227
PRO	S071	C5	2406020	GSL-OH	0.77726	0.01067	0.965227
AGS	S095	C8	34081804	BCAT-3	0.77788	0.00487	0.965227
GBS	S100	C9	1612125	AOP2	0.7802	0.00075209	0.965623
GBS	S101	C9	1616635	AOP1	0.7802	0.00075209	0.965623
GS	S010	C2	32731030	MAM1	0.78662	0.00465	0.965623
AGS	S062	C4	60180839	MAM1	0.78747	0.00070203	0.965623
GIV	S017	C2	61327462	MYB28	0.78793	0.00462	0.965623
IGS	S091	C7	52329266	BAT5	0.78928	0.00458	0.965623
GER	S008	C2	3612082	IMD1	0.79091	0.00454	0.965623
GBS	S038	C3	70443553	BCAT-4	0.79151	0.00453	0.965623
SIN	S024	C3	5096634	GSL-OH	0.79177	0.00067322	0.965623
SIN	S061	C4	60178139	MAM1	0.79177	0.00067322	0.965623
SIN	S079	C6	8140452	AOP1	0.79177	0.00067322	0.965623
GRA	S106	C9	5348226	GTR2	0.79224	0.00451	0.965623
GBS	S041	C4	3659223	IPMI SSU2	0.79305	0.00449	0.965623
GNA	S055	C4	57426599	GSL-OH	0.79354	0.00448	0.965623
GIB	S055	C4	57426599	GSL-OH	0.79388	0.00447	0.965623
4MGBS	S038	C3	70443553	BCAT-4	0.79403	0.00447	0.965623
GER	S020	C2	61816584	GTR2	0.79625	0.00441	0.965623
GS	S037	C3	30730196	BCAT-4BCAT4	0.79824	0.00437	0.965623
GRA	S093	C8	2392560	Dof1.1	0.79827	0.00437	0.965623
AGS	S069	C5	1371117	AAO4	0.80068	0.00061565	0.965623
AGS	S084	C6	32778007	slim1	0.80068	0.00061565	0.965623
GRA	S090	C7	48138625	MYB28	0.8007	0.00431	0.965623
SIN	S028	C3	20704638	BAT5	0.80093	0.0043	0.965623
GRA	S070	C5	1371360	AAO4	0.80222	0.00427	0.965623
AGS	S026	C3	15433456	IPMI SSU2	0.80325	0.00425	0.965623
SIN	S097	C8	45538851	MAM1	0.80341	0.00424	0.965623
GIB	S007	C1	27450947	MAM1	0.80392	0.00423	0.965623
GBS	S057	C4	57426902	GSL-OH	0.80405	0.00423	0.965623
GBS	S060	C4	57466590	GSL-OH	0.80405	0.00423	0.965623
GS	S062	C4	60180839	MAM1	0.80411	0.00059418	0.965623
AGS	S079	C6	8140452	AOP1	0.80514	0.00058788	0.965822
GER	S061	C4	60178139	MAM1	0.80632	0.00058059	0.966201
GER	S057	C4	57426902	GSL-OH	0.81219	0.00403	0.971153
GER	S060	C4	57466590	GSL-OH	0.81219	0.00403	0.971153
GNA	S066	C5	1369332	AAO4	0.81415	0.00398	0.971503
IGS	S090	C7	48138625	MYB28	0.81422	0.00398	0.971503
4HGBS	S054	C4	57426228	GSL-OH	0.81729	0.00391	0.972209
4HGBS	S059	C4	57466189	GSL-OH	0.81729	0.00391	0.972209
IGS	S057	C4	57426902	GSL-OH	0.81994	0.00385	0.972209
IGS	S060	C4	57466590	GSL-OH	0.81994	0.00385	0.972209
GS	S072	C5	2406773	GSL-OH	0.82001	0.00385	0.972209
GS	S021	C2	61818354	GTR2	0.82003	0.00385	0.972209
GIB	S068	C5	1370754	AAO4	0.82197	0.0038	0.973477
GRA	S076	C5	2408742	GSL-OH	0.82592	0.00371	0.97622
GRA	S011	C2	34534498	MAM1	0.82816	0.00365	0.97622
4MGBS	S100	C9	1612125	AOP2	0.83074	0.00044132	0.97622
4MGBS	S101	C9	1616635	AOP1	0.83074	0.00044132	0.97622
GNA	S029	C3	20704816	BAT5	0.83093	0.00359	0.97622
GIV	S089	C7	47777951	MAM1	0.8322	0.00043366	0.97622
PRO	S017	C2	61327462	MYB28	0.8343	0.00351	0.97622
GIV	S028	C3	20704638	BAT5	0.83451	0.00351	0.97622
SIN	S094	C8	9311726	IPMI LSU1	0.83482	0.0035	0.97622
SIN	S031	C3	20705326	BAT5	0.83588	0.00347	0.97622
4HGBS	S040	C4	3658674	IPMI SSU2	0.83623	0.00347	0.97622
GER	S092	C8	2392501	Dof1.1	0.83649	0.00346	0.97622
GIV	S024	C3	5096634	GSL-OH	0.83783	0.00040463	0.97622
GIV	S061	C4	60178139	MAM1	0.83783	0.00040463	0.97622
GIV	S079	C6	8140452	AOP1	0.83783	0.00040463	0.97622
GER	S002	C1	22144993	BCAT-3	0.83913	0.0034	0.97622
GER	S003	C1	24732604	GTR1	0.83913	0.0034	0.97622
PRO	S057	C4	57426902	GSL-OH	0.84254	0.00332	0.978151
PRO	S060	C4	57466590	GSL-OH	0.84254	0.00332	0.978151
SIN	S005	C1	27434139	MAM1	0.84385	0.008	0.978656
GIB	S058	C4	57466109	GSL-OH	0.84699	0.00322	0.979131
IGS	S073	C5	2406866	GSL-OH	0.84955	0.00316	0.979131
GIB	S092	C8	2392501	Dof1.1	0.85108	0.00313	0.979131
GNA	S039	C4	3657338	IPMI SSU2	0.85156	0.00312	0.979131
GER	S077	C5	2792517	Dof1.1	0.85204	0.0031	0.979131
GNA	S097	C8	45538851	MAM1	0.85413	0.00306	0.979131
GBS	S009	C2	32728772	MAM1	0.8548	0.00304	0.979131
GIV	S040	C4	3658674	IPMI SSU2	0.85647	0.003	0.979131
PRO	S035	C3	21810653	AOP1	0.85704	0.00299	0.979131
PRO	S036	C3	21811090	AOP1	0.85704	0.00299	0.979131
GIV	S030	C3	20705091	BAT5	0.85948	0.00294	0.979131
GIB	S082	C6	32777117	slim1	0.86004	0.00292	0.979131
GS	S092	C8	2392501	Dof1.1	0.86125	0.0029	0.979131
IGS	S055	C4	57426599	GSL-OH	0.86345	0.00285	0.979131
4MGBS	S071	C5	2406020	GSL-OH	0.86405	0.00718	0.979131
GIB	S096	C8	45536292	MAM1	0.86481	0.00282	0.979131
4HGBS	S031	C3	20705326	BAT5	0.8651	0.00281	0.979131
AGS	S091	C7	52329266	BAT5	0.86532	0.0028	0.979131
GRA	S029	C3	20704816	BAT5	0.86555	0.0028	0.979131
4MGBS	S009	C2	32728772	MAM1	0.8657	0.0028	0.979131
GBS	S054	C4	57426228	GSL-OH	0.86612	0.00279	0.979131
GBS	S059	C4	57466189	GSL-OH	0.86612	0.00279	0.979131
SIN	S058	C4	57466109	GSL-OH	0.86679	0.00277	0.979131
SIN	S092	C8	2392501	Dof1.1	0.86679	0.00277	0.979131
4MGBS	S061	C4	60178139	MAM1	0.86769	0.0002681	0.979131
GIB	S099	C9	1610308	AOP2	0.86878	0.00273	0.979131
GS	S095	C8	34081804	BCAT-3	0.86981	0.0027	0.979131
GIV	S018	C2	61327842	MYB28	0.87258	0.00264	0.979131
GNA	S104	C9	4986869	MYB28	0.8728	0.00264	0.979131
GIV	S041	C4	3659223	IPMI SSU2	0.87299	0.00263	0.979131
SIN	S011	C2	34534498	MAM1	0.87477	0.00259	0.979131
GNA	S061	C4	60178139	MAM1	0.87537	0.00023762	0.979131
GBS	S062	C4	60180839	MAM1	0.87549	0.00023717	0.979131
PRO	S070	C5	1371360	AAO4	0.87677	0.00255	0.979131
GIV	S095	C8	34081804	BCAT-3	0.87682	0.00255	0.979131
4MGBS	S106	C9	5348226	GTR2	0.87843	0.00251	0.979131
4MGBS	S043	C4	42325040	IPMI LSU1	0.87925	0.0025	0.979131
GRA	S042	C4	14969919	GSL-OH	0.87956	0.00654	0.979131
4MGBS	S095	C8	34081804	BCAT-3	0.88025	0.00247	0.979131
4HGBS	S061	C4	60178139	MAM1	0.88158	0.00021438	0.979131
SIN	S095	C8	34081804	BCAT-3	0.88202	0.00243	0.979131
GNA	S098	C8	45539430	MAM1	0.8825	0.00242	0.979131
4HGBS	S001	C1	22143840	BCAT-3	0.88403	0.00239	0.979131
GIB	S028	C3	20704638	BAT5	0.88813	0.0023	0.979131
GIB	S085	C6	32778058	slim1	0.89072	0.00224	0.979131
4MGBS	S107	C9	5348677	GTR2	0.89317	0.00219	0.979131
IGS	S054	C4	57426228	GSL-OH	0.89349	0.00218	0.979131
IGS	S059	C4	57466189	GSL-OH	0.89349	0.00218	0.979131
SIN	S040	C4	3658674	IPMI SSU2	0.89579	0.00213	0.979131
GBS	S052	C4	57390138	GSL-OH	0.89613	0.00585	0.979131
GBS	S079	C6	8140452	AOP1	0.89717	0.00016134	0.979131
GBS	S046	C4	54327050	AAO4	0.89722	0.00016119	0.979131
GBS	S048	C4	54329851	AAO4	0.89722	0.00016119	0.979131
GBS	S050	C4	54330670	AAO4	0.89722	0.00016119	0.979131
GBS	S051	C4	54331273	AAO4	0.89722	0.00016119	0.979131
GIV	S094	C8	9311726	IPMI LSU1	0.89724	0.0021	0.979131
GIV	S035	C3	21810653	AOP1	0.89781	0.00209	0.979131
GIV	S036	C3	21811090	AOP1	0.89781	0.00209	0.979131
PRO	S052	C4	57390138	GSL-OH	0.89805	0.00577	0.979131
GIV	S023	C3	1765555	MYB29	0.89883	0.00207	0.979131
SIN	S068	C5	1370754	AAO4	0.8991	0.00206	0.979131
GER	S035	C3	21810653	AOP1	0.8995	0.00205	0.979131
GER	S036	C3	21811090	AOP1	0.8995	0.00205	0.979131
IGS	S053	C4	57415445	GSL-OH	0.90031	0.00204	0.979131
GBS	S053	C4	57415445	GSL-OH	0.90405	0.00196	0.981758
GIV	S012	C2	34654568	AOP2	0.90536	0.00193	0.981758
GIV	S013	C2	34656508	AOP2	0.90536	0.00193	0.981758
AGS	S010	C2	32731030	MAM1	0.90937	0.00184	0.983743
GRA	S038	C3	70443553	BCAT-4	0.90938	0.00184	0.983743
IGS	S052	C4	57390138	GSL-OH	0.91049	0.00523	0.983743
4MGBS	S062	C4	60180839	MAM1	0.91071	0.00012151	0.983743
GBS	S064	C5	1368855	AAO4	0.91529	0.00172	0.985591
GIB	S067	C5	1370324	AAO4	0.91561	0.00171	0.985591
PRO	S023	C3	1765555	MYB29	0.91714	0.00168	0.985591
GIB	S029	C3	20704816	BAT5	0.91741	0.00167	0.985591
GIV	S058	C4	57466109	GSL-OH	0.91771	0.00167	0.985591
GIV	S092	C8	2392501	Dof1.1	0.91771	0.00167	0.985591
AGS	S029	C3	20704816	BAT5	0.91916	0.00164	0.9862
GIB	S081	C6	32777023	slim1	0.92282	0.00156	0.989178
GS	S091	C7	52329266	BAT5	0.9239	0.00154	0.989387
4HGBS	S053	C4	57415445	GSL-OH	0.92801	0.00145	0.991432
4MGBS	S091	C7	52329266	BAT5	0.92807	0.00145	0.991432
GRA	S024	C3	5096634	GSL-OH	0.92847	7.7853e-05	0.991432
SIN	S055	C4	57426599	GSL-OH	0.93234	0.00136	0.993935
IGS	S062	C4	60180839	MAM1	0.93286	6.8582e-05	0.993935
GIB	S005	C1	27434139	MAM1	0.93405	0.00418	0.993935
SIN	S010	C2	32731030	MAM1	0.93437	0.00132	0.993935
SIN	S042	C4	14969919	GSL-OH	0.93667	0.00406	0.995073
SIN	S021	C2	61818354	GTR2	0.93722	0.00126	0.995073
4HGBS	S039	C4	3657338	IPMI SSU2	0.93969	0.00121	0.995411
GRA	S001	C1	22143840	BCAT-3	0.94046	0.00119	0.995411
IGS	S061	C4	60178139	MAM1	0.94075	5.3383e-05	0.995411
GIV	S011	C2	34534498	MAM1	0.94153	0.00117	0.995411
GIB	S071	C5	2406020	GSL-OH	0.94199	0.00381	0.995411
4MGBS	S020	C2	61816584	GTR2	0.94588	0.00108	0.997131
GER	S010	C2	32731030	MAM1	0.94627	0.00107	0.997131
GNA	S065	C5	1369005	AAO4	0.94723	0.00105	0.997131
4MGBS	S092	C8	2392501	Dof1.1	0.9482	0.00103	0.997131
AGS	S017	C2	61327462	MYB28	0.95438	0.00090621	0.997131
SIN	S012	C2	34654568	AOP2	0.95448	0.00090428	0.997131
SIN	S013	C2	34656508	AOP2	0.95448	0.00090428	0.997131
4HGBS	S002	C1	22144993	BCAT-3	0.95467	0.00090029	0.997131
4HGBS	S003	C1	24732604	GTR1	0.95467	0.00090029	0.997131
GIV	S005	C1	27434139	MAM1	0.95493	0.00318	0.997131
GIB	S042	C4	14969919	GSL-OH	0.95595	0.00313	0.997131
SIN	S064	C5	1368855	AAO4	0.95696	0.00085397	0.997131
4MGBS	S004	C1	24733248	GTR1	0.95803	0.00083222	0.997131
GIB	S040	C4	3658674	IPMI SSU2	0.95804	0.00083198	0.997131
GIV	S002	C1	22144993	BCAT-3	0.95864	0.00081991	0.997131
GIV	S003	C1	24732604	GTR1	0.95864	0.00081991	0.997131
GIV	S055	C4	57426599	GSL-OH	0.95878	0.00081704	0.997131
GER	S054	C4	57426228	GSL-OH	0.96382	0.00071524	0.99921
GER	S059	C4	57466189	GSL-OH	0.96382	0.00071524	0.99921
PRO	S061	C4	60178139	MAM1	0.96726	1.6281e-05	0.99921
4MGBS	S058	C4	57466109	GSL-OH	0.96759	0.00063956	0.99921
IGS	S068	C5	1370754	AAO4	0.96863	0.00061874	0.99921
GIV	S070	C5	1371360	AAO4	0.97041	0.00058298	0.99921
GS	S094	C8	9311726	IPMI LSU1	0.97306	0.00053009	0.99921
IGS	S067	C5	1370324	AAO4	0.97323	0.00052684	0.99921
GBS	S071	C5	2406020	GSL-OH	0.97349	0.00219	0.99921
IGS	S087	C6	46258631	IPMDH3	0.97419	0.00050765	0.99921
PRO	S029	C3	20704816	BAT5	0.9754	0.00048346	0.99921
GIV	S097	C8	45538851	MAM1	0.97552	0.0004811	0.99921
SIN	S029	C3	20704816	BAT5	0.97556	0.00048028	0.99921
4HGBS	S041	C4	3659223	IPMI SSU2	0.97661	0.00045948	0.99921
GBS	S058	C4	57466109	GSL-OH	0.97696	0.00045248	0.99921
PRO	S066	C5	1369332	AAO4	0.97741	0.00044363	0.99921
GIB	S070	C5	1371360	AAO4	0.97801	0.00043172	0.99921
4MGBS	S099	C9	1610308	AOP2	0.97847	0.00042249	0.99921
GER	S040	C4	3658674	IPMI SSU2	0.9808	0.00037636	0.99921
PRO	S018	C2	61327842	MYB28	0.98556	0.0002823	0.99921
4MGBS	S052	C4	57390138	GSL-OH	0.98613	0.0014	0.99921
GER	S026	C3	15433456	IPMI SSU2	0.98851	0.00022428	0.99921
4MGBS	S031	C3	20705326	BAT5	0.98912	0.00021234	0.99921
4MGBS	S054	C4	57426228	GSL-OH	0.98997	0.00019581	0.99921
4MGBS	S059	C4	57466189	GSL-OH	0.98997	0.00019581	0.99921
GIB	S090	C7	48138625	MYB28	0.99014	0.00019231	0.99921
GER	S009	C2	32728772	MAM1	0.99015	0.00019229	0.99921
4MGBS	S029	C3	20704816	BAT5	0.9911	0.00017361	0.99921
SIN	S071	C5	2406020	GSL-OH	0.99191	0.00096936	0.99921
SIN	S067	C5	1370324	AAO4	0.99208	0.00015445	0.99921
PRO	S039	C4	3657338	IPMI SSU2	0.99234	0.00014937	0.99921
PRO	S065	C5	1369005	AAO4	0.99278	0.00014063	0.99921
4HGBS	S079	C6	8140452	AOP1	0.99309	7.2514e-07	0.99921
GS	S079	C6	8140452	AOP1	0.99394	5.5647e-07	0.99921
IGS	S064	C5	1368855	AAO4	0.99446	0.0001079	0.99921
4MGBS	S006	C1	27435884	MAM1	0.99485	0.00010019	0.99921
GBS	S061	C4	60178139	MAM1	0.99555	3.0016e-07	0.99921
4MGBS	S057	C4	57426902	GSL-OH	0.99831	3.2831e-05	0.99921
4MGBS	S060	C4	57466590	GSL-OH	0.99831	3.2831e-05	0.99921
IGS	S071	C5	2406020	GSL-OH	0.99874	0.00027618	0.99921
4MGBS	S094	C8	9311726	IPMI LSU1	0.99879	2.3564e-05	0.99921
IGS	S058	C4	57466109	GSL-OH	0.99899	1.9532e-05	0.99921
GRA	S020	C2	61816584	GTR2	0.99921	1.5368e-05	0.99921
GIB	S019	C2	61327981	MYB28	NaN	0	NaN
GIB	S033	C3	21776826	AOP1	NaN	0	NaN
GIB	S034	C3	21810574	AOP1	NaN	0	NaN
GIB	S044	C4	42325279	IPMI LSU1	NaN	0	NaN
GIB	S045	C4	54326627	AAO4	NaN	0	NaN
GIB	S047	C4	54328398	AAO4	NaN	0	NaN
GIB	S049	C4	54330220	AAO4	NaN	0	NaN
GIB	S056	C4	57426699	GSL-OH	NaN	0	NaN
GIB	S083	C6	32777380	slim1	NaN	0	NaN
GIB	S088	C6	46259519	IPMDH3	NaN	0	NaN
GIB	S105	C9	4987123	MYB28	NaN	0	NaN
PRO	S019	C2	61327981	MYB28	NaN	0	NaN
PRO	S033	C3	21776826	AOP1	NaN	0	NaN
PRO	S034	C3	21810574	AOP1	NaN	0	NaN
PRO	S044	C4	42325279	IPMI LSU1	NaN	0	NaN
PRO	S045	C4	54326627	AAO4	NaN	0	NaN
PRO	S047	C4	54328398	AAO4	NaN	0	NaN
PRO	S049	C4	54330220	AAO4	NaN	0	NaN
PRO	S056	C4	57426699	GSL-OH	NaN	0	NaN
PRO	S083	C6	32777380	slim1	NaN	0	NaN
PRO	S088	C6	46259519	IPMDH3	NaN	0	NaN
PRO	S105	C9	4987123	MYB28	NaN	0	NaN
GRA	S019	C2	61327981	MYB28	NaN	0	NaN
GRA	S033	C3	21776826	AOP1	NaN	0	NaN
GRA	S034	C3	21810574	AOP1	NaN	0	NaN
GRA	S044	C4	42325279	IPMI LSU1	NaN	0	NaN
GRA	S045	C4	54326627	AAO4	NaN	0	NaN
GRA	S047	C4	54328398	AAO4	NaN	0	NaN
GRA	S049	C4	54330220	AAO4	NaN	0	NaN
GRA	S056	C4	57426699	GSL-OH	NaN	0	NaN
GRA	S083	C6	32777380	slim1	NaN	0	NaN
GRA	S088	C6	46259519	IPMDH3	NaN	0	NaN
GRA	S105	C9	4987123	MYB28	NaN	0	NaN
SIN	S019	C2	61327981	MYB28	NaN	0	NaN
SIN	S033	C3	21776826	AOP1	NaN	0	NaN
SIN	S034	C3	21810574	AOP1	NaN	0	NaN
SIN	S044	C4	42325279	IPMI LSU1	NaN	0	NaN
SIN	S045	C4	54326627	AAO4	NaN	0	NaN
SIN	S047	C4	54328398	AAO4	NaN	0	NaN
SIN	S049	C4	54330220	AAO4	NaN	0	NaN
SIN	S056	C4	57426699	GSL-OH	NaN	0	NaN
SIN	S083	C6	32777380	slim1	NaN	0	NaN
SIN	S088	C6	46259519	IPMDH3	NaN	0	NaN
SIN	S105	C9	4987123	MYB28	NaN	0	NaN
GNA	S019	C2	61327981	MYB28	NaN	0	NaN
GNA	S033	C3	21776826	AOP1	NaN	0	NaN
GNA	S034	C3	21810574	AOP1	NaN	0	NaN
GNA	S044	C4	42325279	IPMI LSU1	NaN	0	NaN
GNA	S045	C4	54326627	AAO4	NaN	0	NaN
GNA	S047	C4	54328398	AAO4	NaN	0	NaN
GNA	S049	C4	54330220	AAO4	NaN	0	NaN
GNA	S056	C4	57426699	GSL-OH	NaN	0	NaN
GNA	S083	C6	32777380	slim1	NaN	0	NaN
GNA	S088	C6	46259519	IPMDH3	NaN	0	NaN
GNA	S105	C9	4987123	MYB28	NaN	0	NaN
GIV	S019	C2	61327981	MYB28	NaN	0	NaN
GIV	S033	C3	21776826	AOP1	NaN	0	NaN
GIV	S034	C3	21810574	AOP1	NaN	0	NaN
GIV	S044	C4	42325279	IPMI LSU1	NaN	0	NaN
GIV	S045	C4	54326627	AAO4	NaN	0	NaN
GIV	S047	C4	54328398	AAO4	NaN	0	NaN
GIV	S049	C4	54330220	AAO4	NaN	0	NaN
GIV	S056	C4	57426699	GSL-OH	NaN	0	NaN
GIV	S083	C6	32777380	slim1	NaN	0	NaN
GIV	S088	C6	46259519	IPMDH3	NaN	0	NaN
GIV	S105	C9	4987123	MYB28	NaN	0	NaN
4HGBS	S019	C2	61327981	MYB28	NaN	0	NaN
4HGBS	S033	C3	21776826	AOP1	NaN	0	NaN
4HGBS	S034	C3	21810574	AOP1	NaN	0	NaN
4HGBS	S044	C4	42325279	IPMI LSU1	NaN	0	NaN
4HGBS	S045	C4	54326627	AAO4	NaN	0	NaN
4HGBS	S047	C4	54328398	AAO4	NaN	0	NaN
4HGBS	S049	C4	54330220	AAO4	NaN	0	NaN
4HGBS	S056	C4	57426699	GSL-OH	NaN	0	NaN
4HGBS	S083	C6	32777380	slim1	NaN	0	NaN
4HGBS	S088	C6	46259519	IPMDH3	NaN	0	NaN
4HGBS	S105	C9	4987123	MYB28	NaN	0	NaN
GER	S019	C2	61327981	MYB28	NaN	0	NaN
GER	S033	C3	21776826	AOP1	NaN	0	NaN
GER	S034	C3	21810574	AOP1	NaN	0	NaN
GER	S044	C4	42325279	IPMI LSU1	NaN	0	NaN
GER	S045	C4	54326627	AAO4	NaN	0	NaN
GER	S047	C4	54328398	AAO4	NaN	0	NaN
GER	S049	C4	54330220	AAO4	NaN	0	NaN
GER	S056	C4	57426699	GSL-OH	NaN	0	NaN
GER	S083	C6	32777380	slim1	NaN	0	NaN
GER	S088	C6	46259519	IPMDH3	NaN	0	NaN
GER	S105	C9	4987123	MYB28	NaN	0	NaN
GBS	S019	C2	61327981	MYB28	NaN	0	NaN
GBS	S033	C3	21776826	AOP1	NaN	0	NaN
GBS	S034	C3	21810574	AOP1	NaN	0	NaN
GBS	S044	C4	42325279	IPMI LSU1	NaN	0	NaN
GBS	S045	C4	54326627	AAO4	NaN	0	NaN
GBS	S047	C4	54328398	AAO4	NaN	0	NaN
GBS	S049	C4	54330220	AAO4	NaN	0	NaN
GBS	S056	C4	57426699	GSL-OH	NaN	0	NaN
GBS	S083	C6	32777380	slim1	NaN	0	NaN
GBS	S088	C6	46259519	IPMDH3	NaN	0	NaN
GBS	S105	C9	4987123	MYB28	NaN	0	NaN
4MGBS	S019	C2	61327981	MYB28	NaN	0	NaN
4MGBS	S033	C3	21776826	AOP1	NaN	0	NaN
4MGBS	S034	C3	21810574	AOP1	NaN	0	NaN
4MGBS	S044	C4	42325279	IPMI LSU1	NaN	0	NaN
4MGBS	S045	C4	54326627	AAO4	NaN	0	NaN
4MGBS	S047	C4	54328398	AAO4	NaN	0	NaN
4MGBS	S049	C4	54330220	AAO4	NaN	0	NaN
4MGBS	S056	C4	57426699	GSL-OH	NaN	0	NaN
4MGBS	S083	C6	32777380	slim1	NaN	0	NaN
4MGBS	S088	C6	46259519	IPMDH3	NaN	0	NaN
4MGBS	S105	C9	4987123	MYB28	NaN	0	NaN
AGS	S019	C2	61327981	MYB28	NaN	0	NaN
AGS	S033	C3	21776826	AOP1	NaN	0	NaN
AGS	S034	C3	21810574	AOP1	NaN	0	NaN
AGS	S044	C4	42325279	IPMI LSU1	NaN	0	NaN
AGS	S045	C4	54326627	AAO4	NaN	0	NaN
AGS	S047	C4	54328398	AAO4	NaN	0	NaN
AGS	S049	C4	54330220	AAO4	NaN	0	NaN
AGS	S056	C4	57426699	GSL-OH	NaN	0	NaN
AGS	S083	C6	32777380	slim1	NaN	0	NaN
AGS	S088	C6	46259519	IPMDH3	NaN	0	NaN
AGS	S105	C9	4987123	MYB28	NaN	0	NaN
IGS	S019	C2	61327981	MYB28	NaN	0	NaN
IGS	S033	C3	21776826	AOP1	NaN	0	NaN
IGS	S034	C3	21810574	AOP1	NaN	0	NaN
IGS	S044	C4	42325279	IPMI LSU1	NaN	0	NaN
IGS	S045	C4	54326627	AAO4	NaN	0	NaN
IGS	S047	C4	54328398	AAO4	NaN	0	NaN
IGS	S049	C4	54330220	AAO4	NaN	0	NaN
IGS	S056	C4	57426699	GSL-OH	NaN	0	NaN
IGS	S083	C6	32777380	slim1	NaN	0	NaN
IGS	S088	C6	46259519	IPMDH3	NaN	0	NaN
IGS	S105	C9	4987123	MYB28	NaN	0	NaN
GS	S019	C2	61327981	MYB28	NaN	0	NaN
GS	S033	C3	21776826	AOP1	NaN	0	NaN
GS	S034	C3	21810574	AOP1	NaN	0	NaN
GS	S044	C4	42325279	IPMI LSU1	NaN	0	NaN
GS	S045	C4	54326627	AAO4	NaN	0	NaN
GS	S047	C4	54328398	AAO4	NaN	0	NaN
GS	S049	C4	54330220	AAO4	NaN	0	NaN
GS	S056	C4	57426699	GSL-OH	NaN	0	NaN
GS	S083	C6	32777380	slim1	NaN	0	NaN
GS	S088	C6	46259519	IPMDH3	NaN	0	NaN
GS	S105	C9	4987123	MYB28	NaN	0	NaN
Note：Marker_Rsq , the phenotypic variance explained by the corresponding marker. Pos, physical position on the chromosome. The data are based on criteria: Sorted in ascending order of association analysis P-value. q_FDR , the false discovery rate adjusted q-value, used to correct for multiple testing in genome-wide association analysis. NaN , non-detectable or unavailable data points.

## Sheet: Table S6
Table S6. Significant Associations Between Candidate SNPs and Core Phenotypes Based on TASSEL-GLM
GSLs	KASP Marker	CHR	Pos	Candidate Gene	P	Marker_Rsq	q_FDR
GNA	S100	C9	1612125	AOP3	1.4539e-12	0.3837	5.4182e-10
GNA	S101	C9	1616635	AOP2	1.4539e-12	0.3837	5.4182e-10
GNA	S074	C5	2407717	GSL-OH	2.1161e-07	0.229	2.15469e-05
GNA	S075	C5	2407813	GSL-OH	0.00045437	0.1388	0.0141107
GNA	S073	C5	2406866	GSL-OH	0.0082	0.0891	0.108872
GNA	S072	C5	2406773	GSL-OH	0.0159	0.0772	0.183606
GNA	S042	C4	14969919	GSL-OH	0.039	0.0784	0.296792
PRO	S100	C9	1612125	AOP3	2.0089e-10	0.3235	3.21026e-08
PRO	S101	C9	1616635	AOP2	2.0089e-10	0.3235	3.21026e-08
PRO	S074	C5	2407717	GSL-OH	1.9215e-07	0.2304	2.14656e-05
PRO	S075	C5	2407813	GSL-OH	0.0014	0.12	0.0291102
PRO	S073	C5	2406866	GSL-OH	0.0249	0.0692	0.231639
PRO	S072	C5	2406773	GSL-OH	0.0668	0.0512	0.419564
4HGBS	S074	C5	2407717	GSL-OH	0.0303	0.0443	0.256886
4HGBS	S036	C3	21811090	AOP2	0.0448	0.0585	0.316978
4HGBS	S035	C3	21810653	AOP2	0.0451	0.0584	0.316978
GRA	S074	C5	2407717	GSL-OH	0.0188	0.0519	0.206392
GRA	S100	C9	1612125	AOP3	0.1195	0.0232	0.556485
GRA	S101	C9	1616635	AOP2	0.1195	0.0232	0.556485
SIN	S073	C5	2406866	GSL-OH	0.0066	0.093	0.092235
SIN	S072	C5	2406773	GSL-OH	0.0366	0.0622	0.290521
SIN	S074	C5	2407717	GSL-OH	0.0525	0.0357	0.35419
SIN	S100	C9	1612125	AOP3	0.1024	0.0255	0.51992
SIN	S101	C9	1616635	AOP2	0.1024	0.0255	0.51992
4MGBS	S036	C3	21811090	AOP2	0.02	0.07	0.213047
4MGBS	S035	C3	21810653	AOP2	0.0211	0.07	0.21642
Note：Marker_Rsq , the phenotypic variance explained by the corresponding marker.Pos, physical position on the chromosome. The data are based on criteria: P < 0.05; marker_Rsq ≥ 5%; or homozygous genotype significance.Grouped by trait; within each group, sorted in ascending order of association analysis P-value. q_FDR , the false discovery rate adjusted q-value, used to correct for multiple testin…

## Sheet: Table S7
Table S7. Association results between 13 phenotypic traits and 97 SNPs based on MLM model in TASSEL
GSLs	KASP Marker	CHR	Pos	Candidate Gene	P	Marker_Rsq	q_FDR
GIV	S053	C4	57415445	GSL-OH	2.33201e-11	0.597012	2.60718e-08
GIB	S108	C9	27932634	BAT5	1.98384e-06	0.284855	0.00110894
GIB	S053	C4	57415445	GSL-OH	1.11064e-05	0.243222	0.00413884
SIN	S053	C4	57415445	GSL-OH	2.13052e-05	0.227854	0.00536305
GIV	S108	C9	27932634	BAT5	2.3985e-05	0.225073	0.00536305
GIV	S008	C2	3612082	IMD1	8.65425e-05	0.195395	0.0161257
GIV	S039	C4	3657338	IPMI SSU2	0.00043375	0.159148	0.0692761
4HGBS	S070	C5	1371360	AAO4	0.000526722	0.15486	0.0736091
GER	S048	C4	54329851	AAO4	0.00100177	0.109191	0.101636
GER	S050	C4	54330670	AAO4	0.00100177	0.109191	0.101636
GER	S051	C4	54331273	AAO4	0.00100177	0.109191	0.101636
GNA	S028	C3	20704638	BAT5	0.00112892	0.138143	0.102483
SIN	S008	C2	3612082	IMD1	0.0014521	0.132713	0.129
SIN	S078	C6	5309205	BCAT-4	0.00186957	0.127262	0.151729
4MGBS	S018	C2	61327842	MYB28	0.00247409	0.12125	0.1677
PRO	S028	C3	20704638	BAT5	0.00247418	0.121244	0.1677
GNA	S100	C9	1612125	AOP2	0.00265878	0.0902536	0.1677
GNA	S101	C9	1616635	AOP1	0.00265878	0.0902536	0.1677
GS	S089	C7	47777951	MAM1	0.00344879	0.0853253	0.200063
GER	S046	C4	54327050	AAO4	0.00428339	0.109565	0.228461
GBS	S026	C3	15433456	IPMI SSU2	0.00446018	0.108708	0.228461
GNA	S031	C3	20705326	BAT5	0.00460292	0.108021	0.228461
GBS	S070	C5	1371360	AAO4	0.00465879	0.107787	0.228461
SIN	S026	C3	15433456	IPMI SSU2	0.00551399	0.10423	0.252585
PRO	S100	C9	1612125	AOP2	0.00606658	0.074745	0.252585
PRO	S101	C9	1616635	AOP1	0.00606658	0.074745	0.252585
GS	S078	C6	5309205	BCAT-4	0.00606958	0.102206	0.252585
PRO	S026	C3	15433456	IPMI SSU2	0.0102192	0.0913038	0.407271
AGS	S089	C7	47777951	MAM1	0.0106299	0.0644599	0.408648
GRA	S089	C7	47777951	MAM1	0.0119825	0.062294	0.4472
GIB	S008	C2	3612082	IMD1	0.0134016	0.0856705	0.471656
GBS	S008	C2	3612082	IMD1	0.013529	0.085481	0.471656
GBS	S078	C6	5309205	BCAT-4	0.0171523	0.0805785	0.565389
GIV	S038	C3	70443553	BCAT-4	0.0176725	0.0799623	0.565389
IGS	S070	C5	1371360	AAO4	0.0176865	0.0799463	0.565389
PRO	S027	C3	15433665	IPMI SSU2	0.0194717	0.0779652	0.605583
GRA	S043	C4	42325040	IPMI LSU1	0.0220462	0.0754142	0.639267
PRO	S074	C5	2407717	GSL-OH	0.0221816	0.0513475	0.639267
GER	S091	C7	52329266	BAT5	0.0223339	0.0751519	0.639267
GIB	S039	C4	3657338	IPMI SSU2	0.0241578	0.0735373	0.652167
PRO	S031	C3	20705326	BAT5	0.0243249	0.0733994	0.652167
GS	S018	C2	61327842	MYB28	0.0245148	0.0732409	0.652167
4HGBS	S074	C5	2407717	GSL-OH	0.0268861	0.0479993	0.6994
SIN	S038	C3	70443553	BCAT-4	0.0308525	0.0685467	0.785141
IGS	S089	C7	47777951	MAM1	0.0321123	0.0449371	0.795864
4HGBS	S093	C8	2392560	Dof1.1	0.03525	0.0658348	0.795864
4MGBS	S021	C2	61818354	GTR2	0.035619	0.0656233	0.795864
4HGBS	S091	C7	52329266	BAT5	0.03616	0.0653168	0.795864
AGS	S078	C6	5309205	BCAT-4	0.0366467	0.0650424	0.795864
4MGBS	S036	C3	21811090	AOP1	0.037191	0.0647459	0.795864
GER	S089	C7	47777951	MAM1	0.0375665	0.0422605	0.795864
4MGBS	S035	C3	21810653	AOP1	0.0392037	0.0636763	0.795864
GNA	S085	C6	32778058	slim1	0.0396235	0.0634475	0.795864
GIV	S058	C4	57466109	GSL-OH	0.0398782	0.0633293	0.795864
GRA	S074	C5	2407717	GSL-OH	0.040664	0.0409166	0.795864
AGS	S085	C6	32778058	slim1	0.0407006	0.0629137	0.795864
GS	S008	C2	3612082	IMD1	0.0412402	0.0626477	0.795864
AGS	S027	C3	15433665	IPMI SSU2	0.0418803	0.0623347	0.795864
IGS	S026	C3	15433456	IPMI SSU2	0.0420062	0.062276	0.795864
AGS	S006	C1	27435884	MAM1	0.0447195	0.0610068	0.83291
GIB	S021	C2	61818354	GTR2	0.0459542	0.0604537	0.8385
GRA	S058	C4	57466109	GSL-OH	0.0465145	0.0602106	0.8385
GBS	S081	C6	32777023	slim1	0.0477813	0.05967	0.84093
4HGBS	S108	C9	27932634	BAT5	0.0483067	0.0594495	0.84093
4HGBS	S008	C2	3612082	IMD1	0.0497521	0.0588541	0.84093
4HGBS	S087	C6	46258631	IPMDH3	0.0501065	0.0587108	0.84093
4MGBS	S104	C9	4986869	MYB28	0.0511261	0.0583043	0.84093
GS	S065	C5	1369005	AAO4	0.0516308	0.0581044	0.84093
GRA	S026	C3	15433456	IPMI SSU2	0.0518773	0.0580071	0.84093
IGS	S065	C5	1369005	AAO4	0.053133	0.0575269	0.848083
4HGBS	S092	C8	2392501	Dof1.1	0.0549698	0.0568424	0.866056
AGS	S009	C2	32728772	MAM1	0.0561971	0.056395	0.872661
4MGBS	S108	C9	27932634	BAT5	0.0576388	0.0558875	0.87627
GBS	S065	C5	1369005	AAO4	0.0580293	0.0557511	0.87627
GNA	S068	C5	1370754	AAO4	0.0593129	0.0553002	0.883965
SIN	S108	C9	27932634	BAT5	0.0602547	0.0549943	0.887045
GRA	S108	C9	27932634	BAT5	0.0633752	0.0539764	0.914467
AGS	S096	C8	45536292	MAM1	0.0638184	0.0538367	0.914467
GIV	S078	C6	5309205	BCAT-4	0.066788	0.0529248	0.945347
IGS	S008	C2	3612082	IMD1	0.07037	0.0518768	0.98384
IGS	S081	C6	32777023	slim1	0.0737902	0.0509255	0.9994
4HGBS	S018	C2	61327842	MYB28	0.0752771	0.0505263	0.9994
4MGBS	S041	C4	3659223	IPMI SSU2	0.0836924	0.0484061	0.9994
GIV	S057	C4	57426902	GSL-OH	0.0839262	0.0483496	0.9994
GIV	S060	C4	57466590	GSL-OH	0.0839262	0.0483496	0.9994
GIV	S073	C5	2406866	GSL-OH	0.0865155	0.0477424	0.9994
4HGBS	S094	C8	9311726	IPMI LSU1	0.0868759	0.0476601	0.9994
GIB	S038	C3	70443553	BCAT-4	0.0909742	0.046736	0.9994
GIV	S104	C9	4986869	MYB28	0.093724	0.0461451	0.9994
GBS	S066	C5	1369332	AAO4	0.0980082	0.0452544	0.9994
GBS	S089	C7	47777951	MAM1	0.0981568	0.0265238	0.9994
GIB	S041	C4	3659223	IPMI SSU2	0.0981912	0.0452139	0.9994
GER	S064	C5	1368855	AAO4	0.0982824	0.0451991	0.9994
4MGBS	S075	C5	2407813	GSL-OH	0.100388	0.0447769	0.9994
GIV	S091	C7	52329266	BAT5	0.102193	0.0444213	0.9994
AGS	S021	C2	61818354	GTR2	0.103085	0.044247	0.9994
SIN	S039	C4	3657338	IPMI SSU2	0.103615	0.0441468	0.9994
4MGBS	S089	C7	47777951	MAM1	0.105676	0.0253701	0.9994
4HGBS	S065	C5	1369005	AAO4	0.106912	0.0435235	0.9994
GER	S037	C3	30730196	BCAT-4BCAT4	0.107823	0.0433547	0.9994
SIN	S073	C5	2406866	GSL-OH	0.110546	0.0428588	0.9994
GNA	S074	C5	2407717	GSL-OH	0.110748	0.024637	0.9994
GER	S074	C5	2407717	GSL-OH	0.112528	0.0243952	0.9994
GIB	S058	C4	57466109	GSL-OH	0.114912	0.0420856	0.9994
PRO	S043	C4	42325040	IPMI LSU1	0.116817	0.0417609	0.9994
GRA	S096	C8	45536292	MAM1	0.119141	0.0413694	0.9994
GIV	S052	C4	57390138	GSL-OH	0.122462	0.0564217	0.9994
PRO	S099	C9	1610308	AOP2	0.122512	0.0408162	0.9994
GRA	S104	C9	4986869	MYB28	0.12452	0.0404931	0.9994
PRO	S085	C6	32778058	slim1	0.124705	0.0404641	0.9994
GRA	S073	C5	2406866	GSL-OH	0.125728	0.0403017	0.9994
AGS	S104	C9	4986869	MYB28	0.126902	0.0401176	0.9994
AGS	S018	C2	61327842	MYB28	0.127804	0.0399772	0.9994
4HGBS	S104	C9	4986869	MYB28	0.130022	0.039638	0.9994
4HGBS	S076	C5	2408742	GSL-OH	0.134121	0.0390231	0.9994
GS	S020	C2	61816584	GTR2	0.134917	0.0389047	0.9994
GRA	S071	C5	2406020	GSL-OH	0.137429	0.053752	0.9994
GRA	S008	C2	3612082	IMD1	0.138546	0.0383785	0.9994
GNA	S095	C8	34081804	BCAT-3	0.138753	0.0383432	0.9994
GIV	S030	C3	20705091	BAT5	0.14034	0.0381252	0.9994
IGS	S029	C3	20704816	BAT5	0.140479	0.0381058	0.9994
4MGBS	S026	C3	15433456	IPMI SSU2	0.142444	0.0378314	0.9994
GER	S043	C4	42325040	IPMI LSU1	0.14272	0.037793	0.9994
GRA	S048	C4	54329851	AAO4	0.143783	0.0206618	0.9994
GRA	S050	C4	54330670	AAO4	0.143783	0.0206618	0.9994
GRA	S051	C4	54331273	AAO4	0.143783	0.0206618	0.9994
4MGBS	S017	C2	61327462	MYB28	0.144589	0.0375357	0.9994
4HGBS	S066	C5	1369332	AAO4	0.145837	0.0373658	0.9994
GRA	S055	C4	57426599	GSL-OH	0.147522	0.0371369	0.9994
4HGBS	S030	C3	20705091	BAT5	0.148167	0.0370523	0.9994
GRA	S091	C7	52329266	BAT5	0.149048	0.0369334	0.9994
GIV	S062	C4	60180839	MAM1	0.152048	0.0198285	0.9994
GBS	S082	C6	32777117	slim1	0.152439	0.0364903	0.9994
4HGBS	S038	C3	70443553	BCAT-4	0.152619	0.0364674	0.9994
IGS	S018	C2	61327842	MYB28	0.156002	0.0360339	0.9994
GRA	S064	C5	1368855	AAO4	0.156585	0.0359589	0.9994
PRO	S058	C4	57466109	GSL-OH	0.156859	0.0359248	0.9994
GBS	S075	C5	2407813	GSL-OH	0.15935	0.0356148	0.9994
IGS	S066	C5	1369332	AAO4	0.159749	0.0355654	0.9994
PRO	S040	C4	3658674	IPMI SSU2	0.160057	0.0355264	0.9994
GNA	S091	C7	52329266	BAT5	0.160161	0.0355078	0.9994
GRA	S031	C3	20705326	BAT5	0.160984	0.035412	0.9994
4HGBS	S041	C4	3659223	IPMI SSU2	0.161756	0.0353193	0.9994
GS	S006	C1	27435884	MAM1	0.164446	0.0349929	0.9994
SIN	S043	C4	42325040	IPMI LSU1	0.165114	0.0349139	0.9994
4HGBS	S028	C3	20704638	BAT5	0.16964	0.0343806	0.9994
GER	S093	C8	2392560	Dof1.1	0.170223	0.0343131	0.9994
GS	S027	C3	15433665	IPMI SSU2	0.170253	0.0343086	0.9994
4MGBS	S074	C5	2407717	GSL-OH	0.170615	0.0181312	0.9994
IGS	S075	C5	2407813	GSL-OH	0.172091	0.0340976	0.9994
GIV	S024	C3	5096634	GSL-OH	0.173811	0.0178604	0.9994
GER	S076	C5	2408742	GSL-OH	0.174366	0.033839	0.9994
PRO	S091	C7	52329266	BAT5	0.174421	0.0338316	0.9994
GBS	S017	C2	61327462	MYB28	0.175724	0.0336859	0.9994
GRA	S040	C4	3658674	IPMI SSU2	0.178738	0.0333496	0.9994
GRA	S018	C2	61327842	MYB28	0.180562	0.0331496	0.9994
4MGBS	S037	C3	30730196	BCAT-4BCAT4	0.181154	0.0330868	0.9994
GRA	S068	C5	1370754	AAO4	0.181938	0.0330002	0.9994
GRA	S067	C5	1370324	AAO4	0.182235	0.0329681	0.9994
GNA	S027	C3	15433665	IPMI SSU2	0.189731	0.0321699	0.9994
SIN	S020	C2	61816584	GTR2	0.191301	0.0320143	0.9994
GBS	S093	C8	2392560	Dof1.1	0.191831	0.0319596	0.9994
4MGBS	S079	C6	8140452	AOP1	0.191941	0.0164286	0.9994
GBS	S072	C5	2406773	GSL-OH	0.19296	0.0318442	0.9994
GS	S026	C3	15433456	IPMI SSU2	0.193727	0.0317655	0.9994
4MGBS	S069	C5	1371117	AAO4	0.193747	0.0162947	0.9994
4MGBS	S084	C6	32778007	slim1	0.193747	0.0162947	0.9994
GIB	S010	C2	32731030	MAM1	0.194371	0.0316986	0.9994
AGS	S001	C1	22143840	BCAT-3	0.195244	0.0316116	0.9994
GRA	S072	C5	2406773	GSL-OH	0.195715	0.0315641	0.9994
GER	S067	C5	1370324	AAO4	0.195949	0.0315422	0.9994
GS	S066	C5	1369332	AAO4	0.196342	0.0315019	0.9994
4HGBS	S089	C7	47777951	MAM1	0.197388	0.0160292	0.9994
GER	S031	C3	20705326	BAT5	0.198541	0.0312838	0.9994
AGS	S094	C8	9311726	IPMI LSU1	0.199023	0.0312348	0.9994
4HGBS	S085	C6	32778058	slim1	0.199992	0.0311408	0.9994
AGS	S053	C4	57415445	GSL-OH	0.206993	0.0304634	0.9994
AGS	S108	C9	27932634	BAT5	0.207721	0.0303944	0.9994
AGS	S092	C8	2392501	Dof1.1	0.208058	0.0303627	0.9994
GRA	S061	C4	60178139	MAM1	0.208841	0.0152299	0.9994
4HGBS	S062	C4	60180839	MAM1	0.208941	0.0152239	0.9994
GIB	S100	C9	1612125	AOP2	0.209297	0.0151987	0.9994
GIB	S101	C9	1616635	AOP1	0.209297	0.0151987	0.9994
GIB	S024	C3	5096634	GSL-OH	0.209478	0.0151865	0.9994
PRO	S097	C8	45538851	MAM1	0.211066	0.0300811	0.9994
GRA	S054	C4	57426228	GSL-OH	0.212491	0.0299486	0.9994
GRA	S059	C4	57466189	GSL-OH	0.212491	0.0299486	0.9994
AGS	S055	C4	57426599	GSL-OH	0.212713	0.0299283	0.9994
4MGBS	S097	C8	45538851	MAM1	0.21306	0.0298977	0.9994
GIV	S029	C3	20704816	BAT5	0.21635	0.0295964	0.9994
GRA	S057	C4	57426902	GSL-OH	0.218519	0.0293997	0.9994
GRA	S060	C4	57466590	GSL-OH	0.218519	0.0293997	0.9994
GIB	S091	C7	52329266	BAT5	0.219564	0.0293051	0.9994
GIV	S094	C8	9311726	IPMI LSU1	0.221214	0.0291603	0.9994
GRA	S085	C6	32778058	slim1	0.221232	0.0291577	0.9994
IGS	S085	C6	32778058	slim1	0.221775	0.0291107	0.9994
SIN	S001	C1	22143840	BCAT-3	0.22219	0.0290743	0.9994
GRA	S078	C6	5309205	BCAT-4	0.223037	0.0289983	0.9994
GRA	S009	C2	32728772	MAM1	0.225525	0.0287808	0.9994
4HGBS	S078	C6	5309205	BCAT-4	0.225566	0.0287786	0.9994
PRO	S064	C5	1368855	AAO4	0.229471	0.0284411	0.9994
SIN	S006	C1	27435884	MAM1	0.230563	0.0283491	0.9994
AGS	S020	C2	61816584	GTR2	0.232283	0.0282023	0.9994
4MGBS	S039	C4	3657338	IPMI SSU2	0.233129	0.0281323	0.9994
GBS	S096	C8	45536292	MAM1	0.23391	0.0280665	0.9994
GBS	S029	C3	20704816	BAT5	0.234077	0.0280525	0.9994
GIV	S071	C5	2406020	GSL-OH	0.234545	0.0412431	0.9994
AGS	S068	C5	1370754	AAO4	0.234567	0.0280106	0.9994
GBS	S061	C4	60178139	MAM1	0.236325	0.0135115	0.9994
AGS	S070	C5	1371360	AAO4	0.236682	0.0278347	0.9994
4HGBS	S073	C5	2406866	GSL-OH	0.241844	0.0274134	0.9994
GNA	S097	C8	45538851	MAM1	0.241988	0.0273963	0.9994
GRA	S053	C4	57415445	GSL-OH	0.242074	0.0273934	0.9994
4HGBS	S098	C8	45539430	MAM1	0.242537	0.0404488	0.9994
IGS	S106	C9	5348226	GTR2	0.242857	0.0273313	0.9994
GNA	S058	C4	57466109	GSL-OH	0.244249	0.0272142	0.9994
PRO	S068	C5	1370754	AAO4	0.246748	0.0270194	0.9994
GIV	S072	C5	2406773	GSL-OH	0.24731	0.0269755	0.9994
GNA	S064	C5	1368855	AAO4	0.249036	0.0268345	0.9994
4MGBS	S048	C4	54329851	AAO4	0.250027	0.0127434	0.9994
4MGBS	S050	C4	54330670	AAO4	0.250027	0.0127434	0.9994
4MGBS	S051	C4	54331273	AAO4	0.250027	0.0127434	0.9994
GIV	S020	C2	61816584	GTR2	0.252282	0.026586	0.9994
IGS	S061	C4	60178139	MAM1	0.252881	0.0125898	0.9994
IGS	S107	C9	5348677	GTR2	0.253473	0.026494	0.9994
GIV	S054	C4	57426228	GSL-OH	0.25421	0.0264371	0.9994
GIV	S059	C4	57466189	GSL-OH	0.25421	0.0264371	0.9994
GIV	S046	C4	54327050	AAO4	0.255108	0.0263681	0.9994
GRA	S081	C6	32777023	slim1	0.255196	0.0263604	0.9994
GER	S069	C5	1371117	AAO4	0.256072	0.0124208	0.9994
GER	S084	C6	32778007	slim1	0.256072	0.0124208	0.9994
PRO	S069	C5	1371117	AAO4	0.256083	0.0124198	0.9994
PRO	S084	C6	32778007	slim1	0.256083	0.0124198	0.9994
AGS	S067	C5	1370324	AAO4	0.257539	0.0261818	0.9994
GIV	S093	C8	2392560	Dof1.1	0.257937	0.0261524	0.9994
GER	S104	C9	4986869	MYB28	0.260377	0.0259687	0.9994
GER	S082	C6	32777117	slim1	0.261903	0.0258544	0.9994
GNA	S066	C5	1369332	AAO4	0.262848	0.0257789	0.9994
GER	S108	C9	27932634	BAT5	0.263778	0.025715	0.9994
GNA	S023	C3	1765555	MYB29	0.267111	0.0254645	0.9994
GNA	S009	C2	32728772	MAM1	0.267515	0.025435	0.9994
GER	S096	C8	45536292	MAM1	0.273206	0.0250288	0.9994
4MGBS	S028	C3	20704638	BAT5	0.274211	0.0249571	0.9994
GIB	S048	C4	54329851	AAO4	0.274897	0.0114735	0.9994
GIB	S050	C4	54330670	AAO4	0.274897	0.0114735	0.9994
GIB	S051	C4	54331273	AAO4	0.274897	0.0114735	0.9994
4HGBS	S024	C3	5096634	GSL-OH	0.27497	0.0114708	0.9994
SIN	S091	C7	52329266	BAT5	0.281125	0.0244708	0.9994
PRO	S053	C4	57415445	GSL-OH	0.281773	0.0244249	0.9994
GS	S100	C9	1612125	AOP2	0.283436	0.0110714	0.9994
GS	S101	C9	1616635	AOP1	0.283436	0.0110714	0.9994
GER	S066	C5	1369332	AAO4	0.285	0.0242036	0.9994
GS	S104	C9	4986869	MYB28	0.285741	0.0241522	0.9994
GRA	S070	C5	1371360	AAO4	0.287106	0.0240587	0.9994
GBS	S085	C6	32778058	slim1	0.287657	0.0240223	0.9994
GNA	S107	C9	5348677	GTR2	0.291669	0.0237475	0.9994
PRO	S078	C6	5309205	BCAT-4	0.291824	0.0237409	0.9994
GBS	S018	C2	61327842	MYB28	0.292238	0.023714	0.9994
GBS	S020	C2	61816584	GTR2	0.293815	0.023609	0.9994
SIN	S072	C5	2406773	GSL-OH	0.294713	0.0235497	0.9994
AGS	S043	C4	42325040	IPMI LSU1	0.295206	0.0235161	0.9994
GBS	S076	C5	2408742	GSL-OH	0.296075	0.0234596	0.9994
AGS	S061	C4	60178139	MAM1	0.2963	0.010493	0.9994
SIN	S058	C4	57466109	GSL-OH	0.299353	0.023245	0.9994
GRA	S046	C4	54327050	AAO4	0.299552	0.0232309	0.9994
GBS	S095	C8	34081804	BCAT-3	0.29956	0.0232314	0.9994
GIV	S065	C5	1369005	AAO4	0.300305	0.0231828	0.9994
4HGBS	S072	C5	2406773	GSL-OH	0.305234	0.0228657	0.9994
GRA	S082	C6	32777117	slim1	0.305587	0.0228421	0.9994
AGS	S038	C3	70443553	BCAT-4	0.310329	0.0225421	0.9994
GIV	S006	C1	27435884	MAM1	0.314006	0.0223134	0.9994
GER	S041	C4	3659223	IPMI SSU2	0.316335	0.0221697	0.9994
GER	S070	C5	1371360	AAO4	0.318783	0.0220196	0.9994
IGS	S037	C3	30730196	BCAT-4BCAT4	0.319039	0.0220037	0.9994
GS	S029	C3	20704816	BAT5	0.319134	0.0219975	0.9994
GIV	S100	C9	1612125	AOP2	0.319849	0.00951504	0.9994
GIV	S101	C9	1616635	AOP1	0.319849	0.00951504	0.9994
GNA	S062	C4	60180839	MAM1	0.320084	0.00950401	0.9994
GIV	S055	C4	57426599	GSL-OH	0.320447	0.0219179	0.9994
GRA	S028	C3	20704638	BAT5	0.32153	0.0218514	0.9994
GBS	S106	C9	5348226	GTR2	0.32474	0.0216589	0.9994
SIN	S004	C1	24733248	GTR1	0.324775	0.0216569	0.9994
4MGBS	S053	C4	57415445	GSL-OH	0.32603	0.0215819	0.9994
GER	S072	C5	2406773	GSL-OH	0.32761	0.0214878	0.9994
GNA	S099	C9	1610308	AOP2	0.327746	0.0214754	0.9994
PRO	S037	C3	30730196	BCAT-4BCAT4	0.328155	0.0214546	0.9994
4HGBS	S058	C4	57466109	GSL-OH	0.328946	0.0214086	0.9994
GS	S055	C4	57426599	GSL-OH	0.329061	0.0214012	0.9994
4HGBS	S042	C4	14969919	GSL-OH	0.329529	0.0330899	0.9994
GER	S065	C5	1369005	AAO4	0.330907	0.0212929	0.9994
4HGBS	S055	C4	57426599	GSL-OH	0.331542	0.0212555	0.9994
IGS	S079	C6	8140452	AOP1	0.332077	0.0090439	0.9994
AGS	S100	C9	1612125	AOP2	0.33247	0.00902882	0.9994
AGS	S101	C9	1616635	AOP1	0.33247	0.00902882	0.9994
4MGBS	S040	C4	3658674	IPMI SSU2	0.333097	0.0211646	0.9994
GNA	S040	C4	3658674	IPMI SSU2	0.334109	0.0211013	0.9994
AGS	S064	C5	1368855	AAO4	0.335988	0.0209954	0.9994
GIB	S055	C4	57426599	GSL-OH	0.336686	0.0209543	0.9994
IGS	S020	C2	61816584	GTR2	0.337941	0.0208834	0.9994
GER	S018	C2	61327842	MYB28	0.340068	0.0207616	0.9994
SIN	S096	C8	45536292	MAM1	0.340328	0.0207467	0.9994
GBS	S087	C6	46258631	IPMDH3	0.340436	0.0207404	0.9994
GBS	S077	C5	2792517	Dof1.1	0.340585	0.0207319	0.9994
GNA	S093	C8	2392560	Dof1.1	0.340717	0.0207204	0.9994
IGS	S078	C6	5309205	BCAT-4	0.340969	0.0207099	0.9994
4MGBS	S076	C5	2408742	GSL-OH	0.344774	0.0204943	0.9994
GER	S085	C6	32778058	slim1	0.347704	0.0203297	0.9994
GBS	S107	C9	5348677	GTR2	0.347733	0.0203279	0.9994
SIN	S018	C2	61327842	MYB28	0.348959	0.0202597	0.9994
4HGBS	S095	C8	34081804	BCAT-3	0.349074	0.0202533	0.9994
GS	S038	C3	70443553	BCAT-4	0.349298	0.0202402	0.9994
GBS	S024	C3	5096634	GSL-OH	0.35286	0.00829447	0.9994
IGS	S076	C5	2408742	GSL-OH	0.354222	0.0199685	0.9994
GER	S005	C1	27434139	MAM1	0.354245	0.0313248	0.9994
GER	S068	C5	1370754	AAO4	0.356266	0.0198569	0.9994
GIB	S062	C4	60180839	MAM1	0.356334	0.00817449	0.9994
AGS	S039	C4	3657338	IPMI SSU2	0.356371	0.0198503	0.9994
AGS	S005	C1	27434139	MAM1	0.356433	0.0311725	0.9994
GER	S073	C5	2406866	GSL-OH	0.357377	0.0197964	0.9994
GIV	S007	C1	27450947	MAM1	0.358155	0.0197539	0.9994
4MGBS	S082	C6	32777117	slim1	0.359304	0.0196919	0.9994
GNA	S067	C5	1370324	AAO4	0.359859	0.019658	0.9994
GBS	S027	C3	15433665	IPMI SSU2	0.359936	0.0196576	0.9994
GIV	S076	C5	2408742	GSL-OH	0.360517	0.0196262	0.9994
GNA	S035	C3	21810653	AOP1	0.360696	0.0196129	0.9994
GIV	S001	C1	22143840	BCAT-3	0.361684	0.0195633	0.9994
GIV	S031	C3	20705326	BAT5	0.364062	0.019436	0.9994
PRO	S004	C1	24733248	GTR1	0.364359	0.0194197	0.9994
GBS	S023	C3	1765555	MYB29	0.364844	0.0193945	0.9994
IGS	S027	C3	15433665	IPMI SSU2	0.365099	0.0193809	0.9994
PRO	S030	C3	20705091	BAT5	0.368245	0.0192137	0.9994
SIN	S074	C5	2407717	GSL-OH	0.368722	0.00776224	0.9994
GIB	S098	C8	45539430	MAM1	0.37021	0.0302398	0.9994
AGS	S057	C4	57426902	GSL-OH	0.373021	0.0189634	0.9994
AGS	S060	C4	57466590	GSL-OH	0.373021	0.0189634	0.9994
GER	S097	C8	45538851	MAM1	0.373032	0.0189636	0.9994
GBS	S068	C5	1370754	AAO4	0.37399	0.0189137	0.9994
GRA	S052	C4	57390138	GSL-OH	0.37424	0.0299741	0.9994
IGS	S095	C8	34081804	BCAT-3	0.375026	0.0188599	0.9994
4MGBS	S023	C3	1765555	MYB29	0.376368	0.0187908	0.9994
GIB	S018	C2	61327842	MYB28	0.378665	0.0186712	0.9994
GIB	S094	C8	9311726	IPMI LSU1	0.378917	0.0186583	0.9994
GIB	S036	C3	21811090	AOP1	0.381416	0.0185307	0.9994
IGS	S031	C3	20705326	BAT5	0.382904	0.0184565	0.9994
4HGBS	S017	C2	61327462	MYB28	0.383971	0.0184026	0.9994
GIB	S007	C1	27450947	MAM1	0.384343	0.0183823	0.9994
SIN	S081	C6	32777023	slim1	0.385089	0.0183462	0.9994
GIB	S020	C2	61816584	GTR2	0.385948	0.0183015	0.9994
IGS	S096	C8	45536292	MAM1	0.386666	0.0182667	0.9994
GIV	S048	C4	54329851	AAO4	0.386787	0.00719374	0.9994
GIV	S050	C4	54330670	AAO4	0.386787	0.00719374	0.9994
GIV	S051	C4	54331273	AAO4	0.386787	0.00719374	0.9994
GER	S028	C3	20704638	BAT5	0.387183	0.018241	0.9994
AGS	S076	C5	2408742	GSL-OH	0.389169	0.0181409	0.9994
GER	S024	C3	5096634	GSL-OH	0.390997	0.00706681	0.9994
4HGBS	S026	C3	15433456	IPMI SSU2	0.391727	0.0180146	0.9994
GIB	S035	C3	21810653	AOP1	0.392877	0.0179563	0.9994
IGS	S023	C3	1765555	MYB29	0.396022	0.0178029	0.9994
GS	S106	C9	5348226	GTR2	0.39624	0.017792	0.9994
GER	S023	C3	1765555	MYB29	0.397624	0.0177248	0.9994
IGS	S042	C4	14969919	GSL-OH	0.398187	0.0284405	0.9994
GNA	S036	C3	21811090	AOP1	0.400449	0.017584	0.9994
GS	S085	C6	32778058	slim1	0.400854	0.0175675	0.9994
GER	S079	C6	8140452	AOP1	0.402716	0.00672342	0.9994
GIV	S061	C4	60178139	MAM1	0.404329	0.00667718	0.9994
GIB	S076	C5	2408742	GSL-OH	0.407172	0.0172634	0.9994
GS	S099	C9	1610308	AOP2	0.409601	0.017149	0.9994
GIV	S074	C5	2407717	GSL-OH	0.411716	0.00646937	0.9994
SIN	S082	C6	32777117	slim1	0.413168	0.0169815	0.9994
PRO	S001	C1	22143840	BCAT-3	0.413204	0.0169792	0.9994
4HGBS	S075	C5	2407813	GSL-OH	0.413737	0.0169548	0.9994
GER	S029	C3	20704816	BAT5	0.413903	0.0169471	0.9994
PRO	S008	C2	3612082	IMD1	0.415463	0.0168735	0.9994
GBS	S067	C5	1370324	AAO4	0.415478	0.0168734	0.9994
PRO	S007	C1	27450947	MAM1	0.416198	0.0168393	0.9994
AGS	S054	C4	57426228	GSL-OH	0.416372	0.0168311	0.9994
AGS	S059	C4	57466189	GSL-OH	0.416372	0.0168311	0.9994
GS	S009	C2	32728772	MAM1	0.416407	0.0168297	0.9994
SIN	S104	C9	4986869	MYB28	0.416962	0.0168044	0.9994
PRO	S048	C4	54329851	AAO4	0.417264	0.00631674	0.9994
PRO	S050	C4	54330670	AAO4	0.417264	0.00631674	0.9994
PRO	S051	C4	54331273	AAO4	0.417264	0.00631674	0.9994
GIB	S093	C8	2392560	Dof1.1	0.41907	0.0167053	0.9994
IGS	S002	C1	22144993	BCAT-3	0.419387	0.0166919	0.9994
IGS	S003	C1	24732604	GTR1	0.419387	0.0166919	0.9994
GBS	S003	C1	24732604	GTR1	0.420479	0.0166415	0.9994
GBS	S002	C1	22144993	BCAT-3	0.420479	0.0166415	0.9994
4HGBS	S036	C3	21811090	AOP1	0.421777	0.016582	0.9994
GNA	S077	C5	2792517	Dof1.1	0.423851	0.0164837	0.9994
IGS	S035	C3	21810653	AOP1	0.424774	0.0164446	0.9994
GRA	S007	C1	27450947	MAM1	0.426551	0.0163632	0.9994
IGS	S011	C2	34534498	MAM1	0.430105	0.0162031	0.9994
GER	S055	C4	57426599	GSL-OH	0.430491	0.0161859	0.9994
AGS	S041	C4	3659223	IPMI SSU2	0.431122	0.0161569	0.9994
GS	S021	C2	61818354	GTR2	0.432628	0.0160896	0.9994
SIN	S017	C2	61327462	MYB28	0.433641	0.0160448	0.9994
GIB	S078	C6	5309205	BCAT-4	0.434444	0.0160077	0.9994
IGS	S068	C5	1370754	AAO4	0.435836	0.0159469	0.9994
4MGBS	S081	C6	32777023	slim1	0.435848	0.0159466	0.9994
GER	S081	C6	32777023	slim1	0.43617	0.0159322	0.9994
AGS	S048	C4	54329851	AAO4	0.436698	0.0058058	0.9994
AGS	S050	C4	54330670	AAO4	0.436698	0.0058058	0.9994
AGS	S051	C4	54331273	AAO4	0.436698	0.0058058	0.9994
PRO	S020	C2	61816584	GTR2	0.436984	0.0158955	0.9994
PRO	S076	C5	2408742	GSL-OH	0.437145	0.0158884	0.9994
GNA	S071	C5	2406020	GSL-OH	0.437429	0.026085	0.9994
GNA	S069	C5	1371117	AAO4	0.437799	0.00577701	0.9994
GNA	S084	C6	32778007	slim1	0.437799	0.00577701	0.9994
GIB	S061	C4	60178139	MAM1	0.43833	0.00576426	0.9994
IGS	S036	C3	21811090	AOP1	0.440403	0.0157451	0.9994
4HGBS	S035	C3	21810653	AOP1	0.441451	0.0156993	0.9994
GS	S070	C5	1371360	AAO4	0.444795	0.0155528	0.9994
GS	S004	C1	24733248	GTR1	0.446116	0.0154954	0.9994
GBS	S091	C7	52329266	BAT5	0.447167	0.0154503	0.9994
IGS	S067	C5	1370324	AAO4	0.448598	0.0153884	0.9994
GIB	S030	C3	20705091	BAT5	0.451541	0.0152608	0.9994
4HGBS	S082	C6	32777117	slim1	0.455688	0.0150852	0.9994
IGS	S012	C2	34654568	AOP2	0.457231	0.0150197	0.9994
IGS	S013	C2	34656508	AOP2	0.457231	0.0150197	0.9994
4MGBS	S077	C5	2792517	Dof1.1	0.457393	0.015013	0.9994
IGS	S077	C5	2792517	Dof1.1	0.458389	0.0149708	0.9994
GRA	S021	C2	61818354	GTR2	0.459362	0.0149292	0.9994
AGS	S071	C5	2406020	GSL-OH	0.459378	0.0248514	0.9994
AGS	S029	C3	20704816	BAT5	0.459919	0.0149058	0.9994
GS	S028	C3	20704638	BAT5	0.461768	0.0148285	0.9994
GS	S023	C3	1765555	MYB29	0.462514	0.0147973	0.9994
GS	S024	C3	5096634	GSL-OH	0.462987	0.00516812	0.9994
GER	S071	C5	2406020	GSL-OH	0.463475	0.0246269	0.9994
4HGBS	S046	C4	54327050	AAO4	0.463913	0.0147393	0.9994
GIB	S017	C2	61327462	MYB28	0.465532	0.0146707	0.9994
IGS	S043	C4	42325040	IPMI LSU1	0.466517	0.0146309	0.9994
PRO	S067	C5	1370324	AAO4	0.467031	0.0146092	0.9994
GIV	S098	C8	45539430	MAM1	0.467245	0.0244204	0.9994
GBS	S057	C4	57426902	GSL-OH	0.470512	0.0144662	0.9994
GBS	S060	C4	57466590	GSL-OH	0.470512	0.0144662	0.9994
IGS	S030	C3	20705091	BAT5	0.470731	0.0144571	0.9994
GIB	S077	C5	2792517	Dof1.1	0.470945	0.0144473	0.9994
GNA	S026	C3	15433456	IPMI SSU2	0.473022	0.0143605	0.9994
GNA	S043	C4	42325040	IPMI LSU1	0.473698	0.014333	0.9994
GBS	S043	C4	42325040	IPMI LSU1	0.474128	0.0143182	0.9994
SIN	S027	C3	15433665	IPMI SSU2	0.474185	0.014316	0.9994
IGS	S087	C6	46258631	IPMDH3	0.475538	0.0142607	0.9994
GS	S058	C4	57466109	GSL-OH	0.476357	0.0142272	0.9994
GIV	S069	C5	1371117	AAO4	0.476554	0.00486114	0.9994
GIV	S084	C6	32778007	slim1	0.476554	0.00486114	0.9994
GIB	S006	C1	27435884	MAM1	0.477765	0.0141695	0.9994
IGS	S009	C2	32728772	MAM1	0.481089	0.0140365	0.9994
4MGBS	S072	C5	2406773	GSL-OH	0.481624	0.0140152	0.9994
4MGBS	S065	C5	1369005	AAO4	0.48173	0.014011	0.9994
GIB	S027	C3	15433665	IPMI SSU2	0.483409	0.0139426	0.9994
GS	S001	C1	22143840	BCAT-3	0.484034	0.0139183	0.9994
GRA	S062	C4	60180839	MAM1	0.484639	0.00468471	0.9994
GER	S106	C9	5348226	GTR2	0.484991	0.0138806	0.9994
GER	S095	C8	34081804	BCAT-3	0.486681	0.0138134	0.9994
IGS	S024	C3	5096634	GSL-OH	0.487138	0.00463139	0.9994
GBS	S097	C8	45538851	MAM1	0.487758	0.0137706	0.9994
GER	S062	C4	60180839	MAM1	0.48827	0.00460734	0.9994
4MGBS	S001	C1	22143840	BCAT-3	0.489361	0.0137074	0.9994
GNA	S089	C7	47777951	MAM1	0.490021	0.00456936	0.9994
GBS	S058	C4	57466109	GSL-OH	0.490427	0.0136652	0.9994
AGS	S037	C3	30730196	BCAT-4BCAT4	0.491284	0.013631	0.9994
PRO	S029	C3	20704816	BAT5	0.491681	0.0136155	0.9994
PRO	S035	C3	21810653	AOP1	0.491967	0.0136043	0.9994
GRA	S006	C1	27435884	MAM1	0.492031	0.0136016	0.9994
GBS	S090	C7	48138625	MYB28	0.492929	0.0135669	0.9994
PRO	S062	C4	60180839	MAM1	0.493504	0.00449702	0.9994
GIV	S092	C8	2392501	Dof1.1	0.493696	0.0135368	0.9994
4HGBS	S081	C6	32777023	slim1	0.494853	0.0134918	0.9994
GS	S077	C5	2792517	Dof1.1	0.495359	0.0134717	0.9994
GER	S100	C9	1612125	AOP2	0.495916	0.00444708	0.9994
GER	S101	C9	1616635	AOP1	0.495916	0.00444708	0.9994
SIN	S007	C1	27450947	MAM1	0.497018	0.0134075	0.9994
GRA	S075	C5	2407813	GSL-OH	0.497441	0.0133904	0.9994
GBS	S048	C4	54329851	AAO4	0.499197	0.00437955	0.9994
GBS	S050	C4	54330670	AAO4	0.499197	0.00437955	0.9994
GBS	S051	C4	54331273	AAO4	0.499197	0.00437955	0.9994
GBS	S031	C3	20705326	BAT5	0.499426	0.0133141	0.9994
IGS	S093	C8	2392560	Dof1.1	0.499619	0.0133066	0.9994
GBS	S073	C5	2406866	GSL-OH	0.500953	0.0132552	0.9994
AGS	S007	C1	27450947	MAM1	0.502217	0.013206	0.9994
GER	S021	C2	61818354	GTR2	0.504005	0.013138	0.9994
IGS	S082	C6	32777117	slim1	0.50453	0.0131178	0.9994
SIN	S024	C3	5096634	GSL-OH	0.504555	0.00427098	0.9994
AGS	S099	C9	1610308	AOP2	0.505957	0.0130628	0.9994
PRO	S081	C6	32777023	slim1	0.506517	0.0130416	0.9994
4MGBS	S046	C4	54327050	AAO4	0.506692	0.0130354	0.9994
4HGBS	S069	C5	1371117	AAO4	0.506925	0.00422355	0.9994
4HGBS	S084	C6	32778007	slim1	0.506925	0.00422355	0.9994
GNA	S048	C4	54329851	AAO4	0.507521	0.00421085	0.9994
GNA	S050	C4	54330670	AAO4	0.507521	0.00421085	0.9994
GNA	S051	C4	54331273	AAO4	0.507521	0.00421085	0.9994
GIV	S027	C3	15433665	IPMI SSU2	0.508408	0.01297	0.9994
IGS	S062	C4	60180839	MAM1	0.510768	0.00414744	0.9994
IGS	S064	C5	1368855	AAO4	0.510941	0.0128741	0.9994
PRO	S071	C5	2406020	GSL-OH	0.51299	0.0220204	0.9994
AGS	S090	C7	48138625	MYB28	0.513775	0.0127669	0.9994
GIV	S004	C1	24733248	GTR1	0.515823	0.0126905	0.9994
GER	S087	C6	46258631	IPMDH3	0.518958	0.0125738	0.9994
SIN	S089	C7	47777951	MAM1	0.519652	0.00397539	0.9994
SIN	S062	C4	60180839	MAM1	0.519851	0.0039716	0.9994
4HGBS	S064	C5	1368855	AAO4	0.52032	0.0125232	0.9994
GIB	S052	C4	57390138	GSL-OH	0.520694	0.0216322	0.9994
AGS	S058	C4	57466109	GSL-OH	0.52268	0.0124354	0.9994
GNA	S007	C1	27450947	MAM1	0.523058	0.0124195	0.9994
GER	S007	C1	27450947	MAM1	0.523515	0.0124052	0.9994
GS	S053	C4	57415445	GSL-OH	0.523906	0.0123904	0.9994
GRA	S042	C4	14969919	GSL-OH	0.52428	0.0214541	0.9994
GIB	S057	C4	57426902	GSL-OH	0.524317	0.0123747	0.9994
GIB	S060	C4	57466590	GSL-OH	0.524317	0.0123747	0.9994
PRO	S036	C3	21811090	AOP1	0.524328	0.0123748	0.9994
4HGBS	S043	C4	42325040	IPMI LSU1	0.525149	0.0123451	0.9994
IGS	S041	C4	3659223	IPMI SSU2	0.525427	0.0123348	0.9994
AGS	S106	C9	5348226	GTR2	0.527052	0.0122748	0.9994
AGS	S028	C3	20704638	BAT5	0.52905	0.0122018	0.9994
GS	S041	C4	3659223	IPMI SSU2	0.529882	0.0121717	0.9994
SIN	S093	C8	2392560	Dof1.1	0.532602	0.0120733	0.9994
GNA	S106	C9	5348226	GTR2	0.534653	0.0119968	0.9994
GBS	S055	C4	57426599	GSL-OH	0.535432	0.011971	0.9994
SIN	S036	C3	21811090	AOP1	0.537201	0.0119075	0.9994
PRO	S041	C4	3659223	IPMI SSU2	0.537688	0.0118896	0.9994
GS	S092	C8	2392501	Dof1.1	0.537971	0.0118796	0.9994
GBS	S004	C1	24733248	GTR1	0.538072	0.0118762	0.9994
4HGBS	S107	C9	5348677	GTR2	0.53967	0.0118191	0.9994
GER	S004	C1	24733248	GTR1	0.54049	0.0117899	0.9994
GER	S053	C4	57415445	GSL-OH	0.541482	0.0117545	0.9994
GS	S042	C4	14969919	GSL-OH	0.54253	0.0205592	0.9994
GNA	S030	C3	20705091	BAT5	0.543495	0.0116807	0.9994
4HGBS	S054	C4	57426228	GSL-OH	0.544683	0.0116409	0.9994
4HGBS	S059	C4	57466189	GSL-OH	0.544683	0.0116409	0.9994
AGS	S052	C4	57390138	GSL-OH	0.546591	0.0203627	0.9994
IGS	S028	C3	20704638	BAT5	0.547165	0.0115532	0.9994
4HGBS	S061	C4	60178139	MAM1	0.547956	0.0034606	0.9994
SIN	S035	C3	21810653	AOP1	0.548318	0.0115127	0.9994
GS	S096	C8	45536292	MAM1	0.548319	0.0115123	0.9994
PRO	S079	C6	8140452	AOP1	0.549081	0.00344103	0.9994
GIB	S046	C4	54327050	AAO4	0.549177	0.0114816	0.9994
GBS	S012	C2	34654568	AOP2	0.549196	0.0114818	0.9994
GBS	S013	C2	34656508	AOP2	0.549196	0.0114818	0.9994
GRA	S027	C3	15433665	IPMI SSU2	0.551478	0.0114014	0.9994
GIV	S085	C6	32778058	slim1	0.552396	0.0113698	0.9994
4MGBS	S066	C5	1369332	AAO4	0.553048	0.0113472	0.9994
4HGBS	S009	C2	32728772	MAM1	0.554062	0.0113119	0.9994
GS	S035	C3	21810653	AOP1	0.554542	0.0112949	0.9994
GBS	S011	C2	34534498	MAM1	0.554857	0.0112842	0.9994
GNA	S081	C6	32777023	slim1	0.554986	0.0112776	0.9994
GNA	S002	C1	22144993	BCAT-3	0.557068	0.0112054	0.9994
GNA	S003	C1	24732604	GTR1	0.557068	0.0112054	0.9994
GS	S081	C6	32777023	slim1	0.557894	0.0111788	0.9994
GER	S090	C7	48138625	MYB28	0.558181	0.0111692	0.9994
SIN	S057	C4	57426902	GSL-OH	0.558221	0.0111678	0.9994
SIN	S060	C4	57466590	GSL-OH	0.558221	0.0111678	0.9994
GS	S107	C9	5348677	GTR2	0.558699	0.0111511	0.9994
4HGBS	S052	C4	57390138	GSL-OH	0.559016	0.0197702	0.9994
GIV	S066	C5	1369332	AAO4	0.559214	0.0111334	0.9994
AGS	S095	C8	34081804	BCAT-3	0.561448	0.0110563	0.9994
GRA	S029	C3	20704816	BAT5	0.56235	0.0110253	0.9994
4HGBS	S011	C2	34534498	MAM1	0.563149	0.0109985	0.9994
GIB	S037	C3	30730196	BCAT-4BCAT4	0.563588	0.0109826	0.9994
SIN	S065	C5	1369005	AAO4	0.565331	0.0109241	0.9994
GIB	S065	C5	1369005	AAO4	0.565749	0.0109089	0.9994
GIB	S073	C5	2406866	GSL-OH	0.566698	0.0108767	0.9994
4HGBS	S071	C5	2406020	GSL-OH	0.566702	0.0194079	0.9994
GS	S036	C3	21811090	AOP1	0.569376	0.0107864	0.9994
GNA	S029	C3	20704816	BAT5	0.570124	0.0107593	0.9994
4MGBS	S087	C6	46258631	IPMDH3	0.572983	0.0106652	0.9994
GIV	S021	C2	61818354	GTR2	0.573287	0.0106548	0.9994
PRO	S018	C2	61327842	MYB28	0.57628	0.0105543	0.9994
GRA	S004	C1	24733248	GTR1	0.576642	0.0105421	0.9994
GIV	S067	C5	1370324	AAO4	0.577141	0.0105258	0.9994
SIN	S030	C3	20705091	BAT5	0.577447	0.0105157	0.9994
4MGBS	S093	C8	2392560	Dof1.1	0.579133	0.0104596	0.9994
GRA	S041	C4	3659223	IPMI SSU2	0.579722	0.0104395	0.9994
GER	S107	C9	5348677	GTR2	0.580286	0.0104213	0.9994
4MGBS	S027	C3	15433665	IPMI SSU2	0.581146	0.0103928	0.9994
4MGBS	S064	C5	1368855	AAO4	0.582627	0.0103438	0.9994
GIB	S026	C3	15433456	IPMI SSU2	0.583325	0.0103199	0.9994
4HGBS	S037	C3	30730196	BCAT-4BCAT4	0.584055	0.0102967	0.9994
GER	S099	C9	1610308	AOP2	0.584415	0.0102848	0.9994
GIV	S095	C8	34081804	BCAT-3	0.585327	0.0102547	0.9994
PRO	S042	C4	14969919	GSL-OH	0.585382	0.0185413	0.9994
GS	S007	C1	27450947	MAM1	0.585885	0.0102362	0.9994
GS	S090	C7	48138625	MYB28	0.585932	0.0102347	0.9994
IGS	S055	C4	57426599	GSL-OH	0.586121	0.0102286	0.9994
GBS	S108	C9	27932634	BAT5	0.586144	0.0102279	0.9994
IGS	S072	C5	2406773	GSL-OH	0.587159	0.0101946	0.9994
GIV	S070	C5	1371360	AAO4	0.587384	0.0101871	0.9994
4HGBS	S010	C2	32731030	MAM1	0.588194	0.0101608	0.9994
4MGBS	S011	C2	34534498	MAM1	0.58853	0.0101498	0.9994
GBS	S092	C8	2392501	Dof1.1	0.588751	0.0101425	0.9994
GNA	S021	C2	61818354	GTR2	0.590013	0.0100993	0.9994
4HGBS	S005	C1	27434139	MAM1	0.590584	0.0183043	0.9994
IGS	S074	C5	2407717	GSL-OH	0.591017	0.00276716	0.9994
GBS	S042	C4	14969919	GSL-OH	0.591456	0.0182645	0.9994
4HGBS	S106	C9	5348226	GTR2	0.592475	0.0100212	0.9994
AGS	S024	C3	5096634	GSL-OH	0.592735	0.00274149	0.9994
4MGBS	S096	C8	45536292	MAM1	0.592874	0.0100083	0.9994
GIV	S040	C4	3658674	IPMI SSU2	0.593973	0.00997251	0.9994
GRA	S092	C8	2392501	Dof1.1	0.595085	0.00993616	0.9994
4HGBS	S012	C2	34654568	AOP2	0.595382	0.00992707	0.9994
4HGBS	S013	C2	34656508	AOP2	0.595382	0.00992707	0.9994
GBS	S052	C4	57390138	GSL-OH	0.59682	0.0180211	0.9994
SIN	S048	C4	54329851	AAO4	0.597703	0.0026685	0.9994
SIN	S050	C4	54330670	AAO4	0.597703	0.0026685	0.9994
SIN	S051	C4	54331273	AAO4	0.597703	0.0026685	0.9994
GS	S108	C9	27932634	BAT5	0.599572	0.00979185	0.9994
IGS	S098	C8	45539430	MAM1	0.599675	0.0178922	0.9994
AGS	S074	C5	2407717	GSL-OH	0.600161	0.00263267	0.9994
4MGBS	S068	C5	1370754	AAO4	0.60188	0.00971823	0.9994
GIV	S037	C3	30730196	BCAT-4BCAT4	0.602211	0.00970752	0.9994
AGS	S002	C1	22144993	BCAT-3	0.602521	0.00969733	0.9994
AGS	S003	C1	24732604	GTR1	0.602521	0.00969733	0.9994
GS	S094	C8	9311726	IPMI LSU1	0.603084	0.00967951	0.9994
GBS	S069	C5	1371117	AAO4	0.603525	0.0025844	0.9994
GBS	S084	C6	32778007	slim1	0.603525	0.0025844	0.9994
GBS	S100	C9	1612125	AOP2	0.605156	0.00256116	0.9994
GBS	S101	C9	1616635	AOP1	0.605156	0.00256116	0.9994
GIV	S002	C1	22144993	BCAT-3	0.605521	0.00960209	0.9994
GIV	S003	C1	24732604	GTR1	0.605521	0.00960209	0.9994
PRO	S087	C6	46258631	IPMDH3	0.606216	0.00957979	0.9994
GBS	S099	C9	1610308	AOP2	0.606921	0.00955774	0.9994
GIB	S012	C2	34654568	AOP2	0.607714	0.00953191	0.9994
GIB	S013	C2	34656508	AOP2	0.607714	0.00953191	0.9994
PRO	S017	C2	61327462	MYB28	0.60864	0.00950303	0.9994
IGS	S040	C4	3658674	IPMI SSU2	0.609839	0.00946547	0.9994
SIN	S021	C2	61818354	GTR2	0.610062	0.00945854	0.9994
AGS	S098	C8	45539430	MAM1	0.612372	0.0173233	0.9994
4HGBS	S053	C4	57415445	GSL-OH	0.612426	0.00938414	0.9994
AGS	S097	C8	45538851	MAM1	0.612741	0.00937383	0.9994
GIB	S075	C5	2407813	GSL-OH	0.61308	0.00936287	0.9994
GIB	S029	C3	20704816	BAT5	0.616079	0.00926903	0.9994
4MGBS	S067	C5	1370324	AAO4	0.61768	0.0092199	0.9994
GER	S094	C8	9311726	IPMI LSU1	0.618069	0.0092078	0.9994
GRA	S094	C8	9311726	IPMI LSU1	0.619203	0.00917212	0.9994
GRA	S003	C1	24732604	GTR1	0.619346	0.00916765	0.9994
GRA	S002	C1	22144993	BCAT-3	0.619346	0.00916765	0.9994
GNA	S001	C1	22143840	BCAT-3	0.619657	0.00915664	0.9994
GER	S012	C2	34654568	AOP2	0.620813	0.00912262	0.9994
GER	S013	C2	34656508	AOP2	0.620813	0.00912262	0.9994
PRO	S104	C9	4986869	MYB28	0.621597	0.00909802	0.9994
AGS	S004	C1	24733248	GTR1	0.622349	0.00907471	0.9994
4HGBS	S027	C3	15433665	IPMI SSU2	0.622708	0.00906403	0.9994
PRO	S108	C9	27932634	BAT5	0.623212	0.00904815	0.9994
PRO	S006	C1	27435884	MAM1	0.625646	0.00897321	0.9994
GER	S075	C5	2407813	GSL-OH	0.626438	0.00894922	0.9994
GNA	S010	C2	32731030	MAM1	0.626684	0.00893991	0.9994
GS	S091	C7	52329266	BAT5	0.62755	0.00891488	0.9994
GS	S005	C1	27434139	MAM1	0.628412	0.0166167	0.9994
GBS	S037	C3	30730196	BCAT-4BCAT4	0.628556	0.00888428	0.9994
GER	S030	C3	20705091	BAT5	0.628578	0.0088837	0.9994
GIV	S081	C6	32777023	slim1	0.62872	0.00887923	0.9994
4HGBS	S001	C1	22143840	BCAT-3	0.629938	0.00884216	0.9994
GIB	S009	C2	32728772	MAM1	0.631113	0.00880562	0.9994
PRO	S009	C2	32728772	MAM1	0.632261	0.00877107	0.9994
GIB	S066	C5	1369332	AAO4	0.633014	0.00874781	0.9994
GIV	S026	C3	15433456	IPMI SSU2	0.634459	0.00870459	0.9994
AGS	S046	C4	54327050	AAO4	0.635045	0.00868658	0.9994
GER	S038	C3	70443553	BCAT-4	0.635501	0.00867319	0.9994
SIN	S069	C5	1371117	AAO4	0.635568	0.00215154	0.9994
SIN	S084	C6	32778007	slim1	0.635568	0.00215154	0.9994
GIB	S072	C5	2406773	GSL-OH	0.636357	0.00864662	0.9994
GNA	S070	C5	1371360	AAO4	0.637598	0.00860816	0.9994
PRO	S094	C8	9311726	IPMI LSU1	0.638617	0.00857888	0.9994
GRA	S023	C3	1765555	MYB29	0.638854	0.00857164	0.9994
SIN	S023	C3	1765555	MYB29	0.642396	0.00846584	0.9994
SIN	S094	C8	9311726	IPMI LSU1	0.642429	0.00846484	0.9994
GER	S011	C2	34534498	MAM1	0.642937	0.00844966	0.9994
4HGBS	S096	C8	45536292	MAM1	0.643314	0.00843839	0.9994
SIN	S099	C9	1610308	AOP2	0.644629	0.00839918	0.9994
4MGBS	S073	C5	2406866	GSL-OH	0.644894	0.00839129	0.9994
GS	S076	C5	2408742	GSL-OH	0.645238	0.0083808	0.9994
GS	S064	C5	1368855	AAO4	0.645339	0.00837779	0.9994
GNA	S061	C4	60178139	MAM1	0.647963	0.00199667	0.9994
GS	S067	C5	1370324	AAO4	0.648623	0.00828029	0.9994
4HGBS	S029	C3	20704816	BAT5	0.64918	0.00826403	0.9994
IGS	S099	C9	1610308	AOP2	0.651109	0.00820697	0.9994
AGS	S065	C5	1369005	AAO4	0.652431	0.00816772	0.9994
SIN	S097	C8	45538851	MAM1	0.652866	0.00815528	0.9994
GNA	S041	C4	3659223	IPMI SSU2	0.653167	0.0081448	0.9994
SIN	S087	C6	46258631	IPMDH3	0.654719	0.00810085	0.9994
GER	S058	C4	57466109	GSL-OH	0.655654	0.00807344	0.9994
PRO	S090	C7	48138625	MYB28	0.657071	0.00803169	0.9994
4MGBS	S070	C5	1371360	AAO4	0.657799	0.00801073	0.9994
GBS	S064	C5	1368855	AAO4	0.657861	0.00800886	0.9994
IGS	S073	C5	2406866	GSL-OH	0.658697	0.00798446	0.9994
GIB	S011	C2	34534498	MAM1	0.659914	0.00794843	0.9994
4MGBS	S024	C3	5096634	GSL-OH	0.660658	0.00184604	0.9994
GBS	S009	C2	32728772	MAM1	0.661756	0.00789551	0.9994
GS	S043	C4	42325040	IPMI LSU1	0.66196	0.00788943	0.9994
GIB	S070	C5	1371360	AAO4	0.662596	0.00787057	0.9994
GER	S098	C8	45539430	MAM1	0.662783	0.0151393	0.9994
GIB	S092	C8	2392501	Dof1.1	0.662842	0.00786344	0.9994
GNA	S104	C9	4986869	MYB28	0.664317	0.00781983	0.9994
SIN	S070	C5	1371360	AAO4	0.664531	0.00781523	0.9994
AGS	S081	C6	32777023	slim1	0.664743	0.00780876	0.9994
AGS	S035	C3	21810653	AOP1	0.664751	0.00780851	0.9994
4MGBS	S007	C1	27450947	MAM1	0.665858	0.00777692	0.9994
GNA	S008	C2	3612082	IMD1	0.666121	0.00776777	0.9994
AGS	S036	C3	21811090	AOP1	0.666506	0.00775788	0.9994
GIB	S090	C7	48138625	MYB28	0.669209	0.00767991	0.9994
4MGBS	S055	C4	57426599	GSL-OH	0.669749	0.00766506	0.9994
SIN	S041	C4	3659223	IPMI SSU2	0.670841	0.00763379	0.9994
4MGBS	S098	C8	45539430	MAM1	0.672122	0.0147455	0.9994
GNA	S053	C4	57415445	GSL-OH	0.672496	0.00758499	0.9994
GRA	S107	C9	5348677	GTR2	0.673384	0.00756079	0.9994
GER	S001	C1	22143840	BCAT-3	0.673486	0.00755824	0.9994
SIN	S037	C3	30730196	BCAT-4BCAT4	0.674101	0.00754075	0.9994
GBS	S001	C1	22143840	BCAT-3	0.675682	0.00749572	0.9994
PRO	S046	C4	54327050	AAO4	0.676329	0.00747712	0.9994
GS	S071	C5	2406020	GSL-OH	0.676808	0.0145486	0.9994
4HGBS	S077	C5	2792517	Dof1.1	0.677234	0.00745175	0.9994
4HGBS	S004	C1	24733248	GTR1	0.678131	0.00742633	0.9994
GBS	S079	C6	8140452	AOP1	0.679177	0.00163828	0.9994
AGS	S023	C3	1765555	MYB29	0.680219	0.00736701	0.9994
IGS	S021	C2	61818354	GTR2	0.680495	0.00735948	0.9994
GNA	S079	C6	8140452	AOP1	0.681695	0.00161084	0.9994
GNA	S017	C2	61327462	MYB28	0.682974	0.00728831	0.9994
4MGBS	S042	C4	14969919	GSL-OH	0.683843	0.0142554	0.9994
GIB	S043	C4	42325040	IPMI LSU1	0.684057	0.00725876	0.9994
SIN	S009	C2	32728772	MAM1	0.684494	0.0072471	0.9994
GNA	S090	C7	48138625	MYB28	0.685616	0.00721425	0.9994
GNA	S039	C4	3657338	IPMI SSU2	0.686367	0.00719325	0.9994
GRA	S098	C8	45539430	MAM1	0.68802	0.0140811	0.9994
GRA	S069	C5	1371117	AAO4	0.689697	0.00152664	0.9994
GRA	S084	C6	32778007	slim1	0.689697	0.00152664	0.9994
GNA	S065	C5	1369005	AAO4	0.690192	0.00708665	0.9994
SIN	S052	C4	57390138	GSL-OH	0.692114	0.0139123	0.9994
GIV	S082	C6	32777117	slim1	0.692568	0.00702202	0.9994
SIN	S040	C4	3658674	IPMI SSU2	0.692806	0.00701554	0.9994
SIN	S042	C4	14969919	GSL-OH	0.693422	0.0138582	0.9994
AGS	S093	C8	2392560	Dof1.1	0.693608	0.00699303	0.9994
GBS	S038	C3	70443553	BCAT-4	0.695319	0.00694601	0.9994
4MGBS	S012	C2	34654568	AOP2	0.697424	0.00688811	0.9994
4MGBS	S013	C2	34656508	AOP2	0.697424	0.00688811	0.9994
GER	S042	C4	14969919	GSL-OH	0.697673	0.0136827	0.9994
GIB	S104	C9	4986869	MYB28	0.697677	0.00688057	0.9994
GS	S075	C5	2407813	GSL-OH	0.697721	0.00687974	0.9994
GER	S017	C2	61327462	MYB28	0.698579	0.00685636	0.9994
4HGBS	S023	C3	1765555	MYB29	0.69885	0.00684891	0.9994
PRO	S095	C8	34081804	BCAT-3	0.698957	0.00684572	0.9994
PRO	S092	C8	2392501	Dof1.1	0.699811	0.00682229	0.9994
GNA	S046	C4	54327050	AAO4	0.701993	0.00676151	0.9994
PRO	S010	C2	32731030	MAM1	0.702782	0.00674104	0.9994
4MGBS	S078	C6	5309205	BCAT-4	0.703608	0.00671879	0.9994
GS	S068	C5	1370754	AAO4	0.703716	0.00671566	0.9994
IGS	S092	C8	2392501	Dof1.1	0.70539	0.00667021	0.9994
GBS	S098	C8	45539430	MAM1	0.705435	0.0133636	0.9994
GS	S039	C4	3657338	IPMI SSU2	0.705866	0.00665713	0.9994
AGS	S008	C2	3612082	IMD1	0.705936	0.00665512	0.9994
GIV	S079	C6	8140452	AOP1	0.708372	0.00133977	0.9994
GBS	S046	C4	54327050	AAO4	0.71084	0.00652264	0.9994
GS	S087	C6	46258631	IPMDH3	0.712013	0.00649088	0.9994
GER	S078	C6	5309205	BCAT-4	0.712482	0.00647844	0.9994
GS	S079	C6	8140452	AOP1	0.713403	0.00129177	0.9994
4HGBS	S079	C6	8140452	AOP1	0.715829	0.00126903	0.9994
PRO	S024	C3	5096634	GSL-OH	0.716079	0.00126665	0.9994
PRO	S093	C8	2392560	Dof1.1	0.71746	0.00634472	0.9994
GS	S048	C4	54329851	AAO4	0.717568	0.00125281	0.9994
GS	S050	C4	54330670	AAO4	0.717568	0.00125281	0.9994
GS	S051	C4	54331273	AAO4	0.717568	0.00125281	0.9994
4HGBS	S057	C4	57426902	GSL-OH	0.718227	0.00632446	0.9994
4HGBS	S060	C4	57466590	GSL-OH	0.718227	0.00632446	0.9994
4MGBS	S030	C3	20705091	BAT5	0.71952	0.00629001	0.9994
GRA	S106	C9	5348226	GTR2	0.719752	0.0062835	0.9994
GBS	S036	C3	21811090	AOP1	0.720543	0.00626272	0.9994
GS	S057	C4	57426902	GSL-OH	0.720617	0.00626061	0.9994
GS	S060	C4	57466590	GSL-OH	0.720617	0.00626061	0.9994
GER	S057	C4	57426902	GSL-OH	0.721301	0.00624261	0.9994
GER	S060	C4	57466590	GSL-OH	0.721301	0.00624261	0.9994
4HGBS	S090	C7	48138625	MYB28	0.721651	0.0062333	0.9994
GIB	S095	C8	34081804	BCAT-3	0.721918	0.0062257	0.9994
GER	S039	C4	3657338	IPMI SSU2	0.722897	0.00620023	0.9994
GER	S020	C2	61816584	GTR2	0.723791	0.00617655	0.9994
AGS	S072	C5	2406773	GSL-OH	0.727218	0.00608575	0.9994
PRO	S023	C3	1765555	MYB29	0.727611	0.00607544	0.9994
GNA	S078	C6	5309205	BCAT-4	0.728356	0.00605482	0.9994
GBS	S054	C4	57426228	GSL-OH	0.729149	0.00603515	0.9994
GBS	S059	C4	57466189	GSL-OH	0.729149	0.00603515	0.9994
GIB	S004	C1	24733248	GTR1	0.73134	0.0059772	0.9994
4HGBS	S067	C5	1370324	AAO4	0.731441	0.00597505	0.9994
IGS	S004	C1	24733248	GTR1	0.732482	0.00594774	0.9994
GNA	S042	C4	14969919	GSL-OH	0.732868	0.012246	0.9994
GIV	S075	C5	2407813	GSL-OH	0.735334	0.00587324	0.9994
SIN	S066	C5	1369332	AAO4	0.737566	0.00581525	0.9994
GER	S052	C4	57390138	GSL-OH	0.738911	0.012005	0.9994
PRO	S039	C4	3657338	IPMI SSU2	0.739219	0.00577214	0.9994
4MGBS	S090	C7	48138625	MYB28	0.739376	0.0057683	0.9994
GRA	S035	C3	21810653	AOP1	0.74038	0.005742	0.9994
GIV	S099	C9	1610308	AOP2	0.742472	0.00568816	0.9994
GIB	S085	C6	32778058	slim1	0.743592	0.00565888	0.9994
SIN	S085	C6	32778058	slim1	0.744584	0.00563383	0.9994
GNA	S004	C1	24733248	GTR1	0.745107	0.00561925	0.9994
4HGBS	S068	C5	1370754	AAO4	0.745585	0.00560808	0.9994
GRA	S095	C8	34081804	BCAT-3	0.745594	0.00560757	0.9994
4MGBS	S005	C1	27434139	MAM1	0.747303	0.0116681	0.9994
4HGBS	S040	C4	3658674	IPMI SSU2	0.749078	0.00551855	0.9994
GIB	S099	C9	1610308	AOP2	0.749637	0.00550381	0.9994
PRO	S082	C6	32777117	slim1	0.750717	0.00547647	0.9994
SIN	S054	C4	57426228	GSL-OH	0.751847	0.00544788	0.9994
SIN	S059	C4	57466189	GSL-OH	0.751847	0.00544788	0.9994
IGS	S005	C1	27434139	MAM1	0.752369	0.0114652	0.9994
PRO	S066	C5	1369332	AAO4	0.754096	0.00539046	0.9994
4HGBS	S021	C2	61818354	GTR2	0.754439	0.00538194	0.9994
GIB	S031	C3	20705326	BAT5	0.756941	0.00531811	0.9994
GNA	S006	C1	27435884	MAM1	0.758529	0.00527737	0.9994
GRA	S100	C9	1612125	AOP2	0.759549	0.000896857	0.9994
GRA	S101	C9	1616635	AOP1	0.759549	0.000896857	0.9994
GNA	S082	C6	32777117	slim1	0.75977	0.00524607	0.9994
GIB	S001	C1	22143840	BCAT-3	0.76039	0.00523105	0.9994
4MGBS	S085	C6	32778058	slim1	0.760757	0.00522225	0.9994
SIN	S079	C6	8140452	AOP1	0.763363	0.000867792	0.9994
IGS	S017	C2	61327462	MYB28	0.763827	0.00514507	0.9994
GRA	S090	C7	48138625	MYB28	0.763896	0.00514315	0.9994
PRO	S072	C5	2406773	GSL-OH	0.764711	0.0051228	0.9994
SIN	S092	C8	2392501	Dof1.1	0.764867	0.00511907	0.9994
GIB	S079	C6	8140452	AOP1	0.765494	0.000851686	0.9994
GNA	S094	C8	9311726	IPMI LSU1	0.766533	0.00507641	0.9994
4MGBS	S008	C2	3612082	IMD1	0.766645	0.00507464	0.9994
GBS	S053	C4	57415445	GSL-OH	0.766723	0.00507263	0.9994
4MGBS	S003	C1	24732604	GTR1	0.768411	0.00503059	0.9994
4MGBS	S002	C1	22144993	BCAT-3	0.768411	0.00503059	0.9994
PRO	S003	C1	24732604	GTR1	0.768788	0.005021	0.9994
PRO	S002	C1	22144993	BCAT-3	0.768788	0.005021	0.9994
IGS	S010	C2	32731030	MAM1	0.769308	0.00500817	0.9994
GBS	S062	C4	60180839	MAM1	0.773066	0.000796087	0.9994
4MGBS	S010	C2	32731030	MAM1	0.774959	0.00486815	0.9994
SIN	S100	C9	1612125	AOP2	0.775375	0.000779523	0.9994
SIN	S101	C9	1616635	AOP1	0.775375	0.000779523	0.9994
SIN	S055	C4	57426599	GSL-OH	0.775783	0.00484778	0.9994
PRO	S012	C2	34654568	AOP2	0.783012	0.00467008	0.9994
PRO	S013	C2	34656508	AOP2	0.783012	0.00467008	0.9994
GIB	S005	C1	27434139	MAM1	0.78309	0.010242	0.9994
GS	S093	C8	2392560	Dof1.1	0.784744	0.00462783	0.9994
GER	S006	C1	27435884	MAM1	0.784888	0.00462447	0.9994
GRA	S036	C3	21811090	AOP1	0.785386	0.0046121	0.9994
GIB	S064	C5	1368855	AAO4	0.78544	0.00461063	0.9994
GS	S098	C8	45539430	MAM1	0.786443	0.0101098	0.9994
GER	S027	C3	15433665	IPMI SSU2	0.786936	0.00457461	0.9994
GRA	S079	C6	8140452	AOP1	0.788253	0.000690515	0.9994
AGS	S062	C4	60180839	MAM1	0.790364	0.000676491	0.9994
GS	S052	C4	57390138	GSL-OH	0.791688	0.00990207	0.9994
4HGBS	S002	C1	22144993	BCAT-3	0.792272	0.00444527	0.9994
4HGBS	S003	C1	24732604	GTR1	0.792272	0.00444527	0.9994
GBS	S104	C9	4986869	MYB28	0.793925	0.00440537	0.9994
IGS	S038	C3	70443553	BCAT-4	0.79523	0.00437393	0.9994
GBS	S035	C3	21810653	AOP1	0.796198	0.00435068	0.9994
GS	S017	C2	61327462	MYB28	0.79662	0.00434044	0.9994
GIB	S089	C7	47777951	MAM1	0.799353	0.000618441	0.9994
GRA	S020	C2	61816584	GTR2	0.800568	0.00424578	0.9994
GIB	S067	C5	1370324	AAO4	0.801904	0.00421375	0.9994
4MGBS	S061	C4	60178139	MAM1	0.802678	0.000597725	0.9994
GNA	S108	C9	27932634	BAT5	0.803331	0.00417926	0.9994
GS	S054	C4	57426228	GSL-OH	0.80353	0.00417523	0.9994
GS	S059	C4	57466189	GSL-OH	0.80353	0.00417523	0.9994
AGS	S042	C4	14969919	GSL-OH	0.804039	0.00941328	0.9994
GIV	S077	C5	2792517	Dof1.1	0.805016	0.00413995	0.9994
PRO	S089	C7	47777951	MAM1	0.805378	0.000581123	0.9994
GNA	S020	C2	61816584	GTR2	0.805687	0.00412324	0.9994
SIN	S090	C7	48138625	MYB28	0.806752	0.00409879	0.9994
GNA	S092	C8	2392501	Dof1.1	0.808631	0.0040535	0.9994
PRO	S107	C9	5348677	GTR2	0.808807	0.00404999	0.9994
GNA	S024	C3	5096634	GSL-OH	0.809039	0.000558939	0.9994
SIN	S061	C4	60178139	MAM1	0.811388	0.000545113	0.9994
GRA	S030	C3	20705091	BAT5	0.812392	0.00396535	0.9994
GER	S092	C8	2392501	Dof1.1	0.812835	0.00395513	0.9994
GER	S008	C2	3612082	IMD1	0.815317	0.00389682	0.9994
GRA	S005	C1	27434139	MAM1	0.815817	0.00894741	0.9994
GS	S002	C1	22144993	BCAT-3	0.816605	0.00386653	0.9994
GS	S003	C1	24732604	GTR1	0.816605	0.00386653	0.9994
AGS	S082	C6	32777117	slim1	0.818709	0.00381726	0.9994
GRA	S099	C9	1610308	AOP2	0.818743	0.00381646	0.9994
GBS	S005	C1	27434139	MAM1	0.819149	0.00881593	0.9994
GIV	S087	C6	46258631	IPMDH3	0.819225	0.00380533	0.9994
AGS	S073	C5	2406866	GSL-OH	0.819485	0.00379914	0.9994
4MGBS	S038	C3	70443553	BCAT-4	0.820029	0.00378664	0.9994
GIB	S028	C3	20704638	BAT5	0.820382	0.00377808	0.9994
GS	S097	C8	45538851	MAM1	0.822405	0.0037312	0.9994
GS	S095	C8	34081804	BCAT-3	0.822909	0.0037195	0.9994
AGS	S087	C6	46258631	IPMDH3	0.823406	0.00370788	0.9994
GIV	S089	C7	47777951	MAM1	0.829344	0.000444691	0.9994
SIN	S011	C2	34534498	MAM1	0.829921	0.00355738	0.9994
4MGBS	S009	C2	32728772	MAM1	0.830304	0.00354855	0.9994
GIV	S009	C2	32728772	MAM1	0.83416	0.00345994	0.9994
GIV	S064	C5	1368855	AAO4	0.834854	0.00344405	0.9994
GIV	S018	C2	61327842	MYB28	0.83503	0.00344	0.9994
GRA	S024	C3	5096634	GSL-OH	0.835402	0.000413206	0.9994
AGS	S077	C5	2792517	Dof1.1	0.837232	0.00338957	0.9994
IGS	S046	C4	54327050	AAO4	0.840353	0.00331857	0.9994
4HGBS	S020	C2	61816584	GTR2	0.840797	0.00330851	0.9994
IGS	S100	C9	1612125	AOP2	0.841192	0.000384274	0.9994
IGS	S101	C9	1616635	AOP1	0.841192	0.000384274	0.9994
SIN	S012	C2	34654568	AOP2	0.841603	0.00329021	0.9994
SIN	S013	C2	34656508	AOP2	0.841603	0.00329021	0.9994
4MGBS	S071	C5	2406020	GSL-OH	0.843861	0.0078353	0.9994
GIV	S097	C8	45538851	MAM1	0.846462	0.00318013	0.9994
AGS	S010	C2	32731030	MAM1	0.847786	0.00315017	0.9994
GBS	S010	C2	32731030	MAM1	0.847965	0.00314626	0.9994
4HGBS	S097	C8	45538851	MAM1	0.848687	0.00313001	0.9994
GBS	S071	C5	2406020	GSL-OH	0.850154	0.0075842	0.9994
GNA	S055	C4	57426599	GSL-OH	0.850359	0.0030918	0.9994
GNA	S005	C1	27434139	MAM1	0.850738	0.00755945	0.9994
SIN	S002	C1	22144993	BCAT-3	0.851892	0.003058	0.9994
SIN	S003	C1	24732604	GTR1	0.851892	0.003058	0.9994
GS	S030	C3	20705091	BAT5	0.851983	0.00305587	0.9994
SIN	S068	C5	1370754	AAO4	0.852428	0.00304598	0.9994
SIN	S095	C8	34081804	BCAT-3	0.853734	0.00301673	0.9994
IGS	S090	C7	48138625	MYB28	0.855081	0.00298658	0.9994
IGS	S007	C1	27450947	MAM1	0.855153	0.00298497	0.9994
SIN	S064	C5	1368855	AAO4	0.856629	0.00295204	0.9994
GER	S061	C4	60178139	MAM1	0.857948	0.000306627	0.9994
PRO	S077	C5	2792517	Dof1.1	0.858349	0.00291362	0.9994
SIN	S028	C3	20704638	BAT5	0.85884	0.00290281	0.9994
AGS	S075	C5	2407813	GSL-OH	0.859823	0.00288082	0.9994
GIB	S071	C5	2406020	GSL-OH	0.860108	0.00718496	0.9994
IGS	S104	C9	4986869	MYB28	0.860367	0.00286885	0.9994
IGS	S048	C4	54329851	AAO4	0.860455	0.000295781	0.9994
IGS	S050	C4	54330670	AAO4	0.860455	0.000295781	0.9994
IGS	S051	C4	54331273	AAO4	0.860455	0.000295781	0.9994
GIV	S017	C2	61327462	MYB28	0.861709	0.00283905	0.9994
GIB	S069	C5	1371117	AAO4	0.862138	0.000288597	0.9994
GIB	S084	C6	32778007	slim1	0.862138	0.000288597	0.9994
4MGBS	S095	C8	34081804	BCAT-3	0.86219	0.00282844	0.9994
AGS	S030	C3	20705091	BAT5	0.862236	0.0028273	0.9994
IGS	S057	C4	57426902	GSL-OH	0.862924	0.00281216	0.9994
IGS	S060	C4	57466590	GSL-OH	0.862924	0.00281216	0.9994
GBS	S006	C1	27435884	MAM1	0.86298	0.00281093	0.9994
GS	S073	C5	2406866	GSL-OH	0.866429	0.00273469	0.9994
PRO	S106	C9	5348226	GTR2	0.867932	0.00270154	0.9994
GER	S077	C5	2792517	Dof1.1	0.868148	0.00269689	0.9994
SIN	S046	C4	54327050	AAO4	0.868381	0.00269178	0.9994
GIB	S096	C8	45536292	MAM1	0.869682	0.00266297	0.9994
PRO	S061	C4	60178139	MAM1	0.871605	0.000249993	0.9994
AGS	S069	C5	1371117	AAO4	0.87377	0.000241559	0.9994
AGS	S084	C6	32778007	slim1	0.87377	0.000241559	0.9994
GNA	S072	C5	2406773	GSL-OH	0.875197	0.00254196	0.9994
GRA	S011	C2	34534498	MAM1	0.876401	0.00251607	0.9994
AGS	S026	C3	15433456	IPMI SSU2	0.877244	0.00249774	0.9994
4HGBS	S100	C9	1612125	AOP2	0.878219	0.00022471	0.9994
4HGBS	S101	C9	1616635	AOP1	0.878219	0.00022471	0.9994
SIN	S076	C5	2408742	GSL-OH	0.878782	0.0024644	0.9994
GRA	S087	C6	46258631	IPMDH3	0.879228	0.00245458	0.9994
AGS	S079	C6	8140452	AOP1	0.879321	0.000220618	0.9994
GRA	S038	C3	70443553	BCAT-4	0.880821	0.00242002	0.9994
SIN	S005	C1	27434139	MAM1	0.883258	0.00624719	0.9994
GNA	S018	C2	61327842	MYB28	0.88345	0.00236275	0.9994
GIB	S054	C4	57426228	GSL-OH	0.883473	0.00236254	0.9994
GIB	S059	C4	57466189	GSL-OH	0.883473	0.00236254	0.9994
AGS	S017	C2	61327462	MYB28	0.8839	0.0023534	0.9994
GER	S003	C1	24732604	GTR1	0.88417	0.00234768	0.9994
GER	S002	C1	22144993	BCAT-3	0.88417	0.00234768	0.9994
SIN	S107	C9	5348677	GTR2	0.884231	0.00234636	0.9994
PRO	S070	C5	1371360	AAO4	0.88503	0.00232903	0.9994
4MGBS	S020	C2	61816584	GTR2	0.886614	0.00229498	0.9994
GBS	S040	C4	3658674	IPMI SSU2	0.886902	0.00228876	0.9994
PRO	S065	C5	1369005	AAO4	0.886909	0.00228853	0.9994
GS	S012	C2	34654568	AOP2	0.886923	0.00228826	0.9994
GS	S013	C2	34656508	AOP2	0.886923	0.00228826	0.9994
GIV	S010	C2	32731030	MAM1	0.887761	0.00227026	0.9994
GNA	S075	C5	2407813	GSL-OH	0.888158	0.0022613	0.9994
GIB	S002	C1	22144993	BCAT-3	0.8882	0.00226067	0.9994
GIB	S003	C1	24732604	GTR1	0.8882	0.00226067	0.9994
SIN	S077	C5	2792517	Dof1.1	0.890388	0.00221388	0.9994
AGS	S107	C9	5348677	GTR2	0.890433	0.00221283	0.9994
GIV	S096	C8	45536292	MAM1	0.890649	0.00220825	0.9994
GRA	S010	C2	32731030	MAM1	0.891619	0.00218739	0.9994
PRO	S021	C2	61818354	GTR2	0.89397	0.00213716	0.9994
GNA	S054	C4	57426228	GSL-OH	0.894629	0.00212274	0.9994
GNA	S059	C4	57466189	GSL-OH	0.894629	0.00212274	0.9994
GS	S011	C2	34534498	MAM1	0.895818	0.00209775	0.9994
GIB	S087	C6	46258631	IPMDH3	0.89719	0.00206843	0.9994
GRA	S017	C2	61327462	MYB28	0.897419	0.00206364	0.9994
4MGBS	S106	C9	5348226	GTR2	0.89812	0.00204883	0.9994
GBS	S074	C5	2407717	GSL-OH	0.900787	0.00014874	0.9994
GRA	S093	C8	2392560	Dof1.1	0.900828	0.00199127	0.9994
SIN	S106	C9	5348226	GTR2	0.902579	0.00195431	0.9994
IGS	S039	C4	3657338	IPMI SSU2	0.903389	0.00193717	0.9994
GIV	S107	C9	5348677	GTR2	0.903482	0.00193519	0.9994
IGS	S052	C4	57390138	GSL-OH	0.904777	0.00535347	0.9994
4MGBS	S043	C4	42325040	IPMI LSU1	0.906235	0.00187716	0.9994
SIN	S098	C8	45539430	MAM1	0.907699	0.00522999	0.9994
4MGBS	S062	C4	60180839	MAM1	0.908052	0.000127661	0.9994
GER	S054	C4	57426228	GSL-OH	0.90954	0.00180768	0.9994
GER	S059	C4	57466189	GSL-OH	0.90954	0.00180768	0.9994
PRO	S038	C3	70443553	BCAT-4	0.91103	0.00177639	0.9994
GIV	S068	C5	1370754	AAO4	0.911182	0.00177325	0.9994
GRA	S077	C5	2792517	Dof1.1	0.912338	0.00174899	0.9994
GS	S040	C4	3658674	IPMI SSU2	0.912854	0.00173824	0.9994
SIN	S031	C3	20705326	BAT5	0.913994	0.00171448	0.9994
GER	S036	C3	21811090	AOP1	0.914111	0.00171202	0.9994
GER	S035	C3	21810653	AOP1	0.91484	0.00169682	0.9994
GS	S074	C5	2407717	GSL-OH	0.9156	0.000107484	0.9994
GIV	S106	C9	5348226	GTR2	0.916215	0.00166815	0.9994
AGS	S012	C2	34654568	AOP2	0.91646	0.00166298	0.9994
AGS	S013	C2	34656508	AOP2	0.91646	0.00166298	0.9994
4MGBS	S092	C8	2392501	Dof1.1	0.918028	0.00163045	0.9994
GS	S031	C3	20705326	BAT5	0.919011	0.00160998	0.9994
GIV	S005	C1	27434139	MAM1	0.919054	0.00474323	0.9994
PRO	S073	C5	2406866	GSL-OH	0.921005	0.00156861	0.9994
GRA	S097	C8	45538851	MAM1	0.922102	0.00154589	0.9994
GS	S062	C4	60180839	MAM1	0.923809	8.75294e-05	0.9994
GER	S010	C2	32731030	MAM1	0.924909	0.00148798	0.9994
GNA	S087	C6	46258631	IPMDH3	0.925001	0.00148579	0.9994
SIN	S071	C5	2406020	GSL-OH	0.925388	0.00446655	0.9994
4MGBS	S107	C9	5348677	GTR2	0.92627	0.00145993	0.9994
4HGBS	S031	C3	20705326	BAT5	0.926875	0.00144748	0.9994
SIN	S075	C5	2407813	GSL-OH	0.927755	0.00142937	0.9994
4HGBS	S039	C4	3657338	IPMI SSU2	0.928509	0.00141387	0.9994
PRO	S055	C4	57426599	GSL-OH	0.928818	0.00140748	0.9994
GIB	S107	C9	5348677	GTR2	0.929243	0.00139868	0.9994
IGS	S097	C8	45538851	MAM1	0.930225	0.00137864	0.9994
GBS	S028	C3	20704638	BAT5	0.930896	0.0013649	0.9994
PRO	S005	C1	27434139	MAM1	0.931281	0.00420491	0.9994
GS	S046	C4	54327050	AAO4	0.931398	0.00135459	0.9994
AGS	S066	C5	1369332	AAO4	0.932107	0.00134004	0.9994
GBS	S021	C2	61818354	GTR2	0.933	0.00132184	0.9994
GIV	S012	C2	34654568	AOP2	0.934814	0.00128477	0.9994
GIV	S013	C2	34656508	AOP2	0.934814	0.00128477	0.9994
GIB	S097	C8	45538851	MAM1	0.935944	0.00126164	0.9994
IGS	S058	C4	57466109	GSL-OH	0.936496	0.00125049	0.9994
GIV	S023	C3	1765555	MYB29	0.9384	0.00121175	0.9994
GRA	S001	C1	22143840	BCAT-3	0.941236	0.00115417	0.9994
GNA	S073	C5	2406866	GSL-OH	0.941399	0.00115069	0.9994
4HGBS	S048	C4	54329851	AAO4	0.941778	5.10468e-05	0.9994
4HGBS	S050	C4	54330670	AAO4	0.941778	5.10468e-05	0.9994
4HGBS	S051	C4	54331273	AAO4	0.941778	5.10468e-05	0.9994
4MGBS	S091	C7	52329266	BAT5	0.943981	0.0010987	0.9994
AGS	S091	C7	52329266	BAT5	0.945302	0.00107199	0.9994
IGS	S091	C7	52329266	BAT5	0.945377	0.00107051	0.9994
GRA	S076	C5	2408742	GSL-OH	0.946692	0.00104396	0.9994
GNA	S057	C4	57426902	GSL-OH	0.948478	0.00100787	0.9994
GNA	S060	C4	57466590	GSL-OH	0.948478	0.00100787	0.9994
GIB	S040	C4	3658674	IPMI SSU2	0.949246	0.000992554	0.9994
GBS	S030	C3	20705091	BAT5	0.949303	0.000991494	0.9994
IGS	S053	C4	57415445	GSL-OH	0.950938	0.000958672	0.9994
GRA	S012	C2	34654568	AOP2	0.951817	0.000941032	0.9994
GRA	S013	C2	34656508	AOP2	0.951817	0.000941032	0.9994
PRO	S057	C4	57426902	GSL-OH	0.951895	0.000939477	0.9994
PRO	S060	C4	57466590	GSL-OH	0.951895	0.000939477	0.9994
GRA	S039	C4	3657338	IPMI SSU2	0.952429	0.000928766	0.9994
GIB	S106	C9	5348226	GTR2	0.953959	0.000898137	0.9994
4HGBS	S007	C1	27450947	MAM1	0.955226	0.000872904	0.9994
IGS	S071	C5	2406020	GSL-OH	0.955626	0.00306703	0.9994
IGS	S108	C9	27932634	BAT5	0.955844	0.000860574	0.9994
SIN	S067	C5	1370324	AAO4	0.956719	0.00084313	0.9994
GNA	S096	C8	45536292	MAM1	0.956832	0.000840717	0.9994
GIV	S042	C4	14969919	GSL-OH	0.957126	0.00299282	0.9994
4MGBS	S031	C3	20705326	BAT5	0.957194	0.000833676	0.9994
AGS	S040	C4	3658674	IPMI SSU2	0.957241	0.000832699	0.9994
GNA	S038	C3	70443553	BCAT-4	0.957427	0.000828865	0.9994
PRO	S098	C8	45539430	MAM1	0.957942	0.0029521	0.9994
GIB	S068	C5	1370754	AAO4	0.958813	0.000801393	0.9994
GRA	S037	C3	30730196	BCAT-4BCAT4	0.96089	0.000760163	0.9994
PRO	S096	C8	45536292	MAM1	0.961596	0.000746167	0.9994
GNA	S098	C8	45539430	MAM1	0.964293	0.00262838	0.9994
GS	S069	C5	1371117	AAO4	0.965973	1.74147e-05	0.9994
GS	S084	C6	32778007	slim1	0.965973	1.74147e-05	0.9994
PRO	S054	C4	57426228	GSL-OH	0.967726	0.000625048	0.9994
PRO	S059	C4	57466189	GSL-OH	0.967726	0.000625048	0.9994
IGS	S094	C8	9311726	IPMI LSU1	0.968105	0.000617601	0.9994
GER	S026	C3	15433456	IPMI SSU2	0.970148	0.000577434	0.9994
PRO	S075	C5	2407813	GSL-OH	0.970646	0.000567637	0.9994
GIB	S023	C3	1765555	MYB29	0.970715	0.000566247	0.9994
IGS	S069	C5	1371117	AAO4	0.971148	1.25187e-05	0.9994
IGS	S084	C6	32778007	slim1	0.971148	1.25187e-05	0.9994
GNA	S052	C4	57390138	GSL-OH	0.972191	0.00220493	0.9994
4HGBS	S006	C1	27435884	MAM1	0.972672	0.000527912	0.9994
4MGBS	S052	C4	57390138	GSL-OH	0.974859	0.0020554	0.9994
GIB	S042	C4	14969919	GSL-OH	0.975055	0.00204406	0.9994
GIB	S082	C6	32777117	slim1	0.975276	0.000476928	0.9994
GBS	S041	C4	3659223	IPMI SSU2	0.975568	0.00047126	0.9994
AGS	S011	C2	34534498	MAM1	0.975645	0.000469731	0.9994
4MGBS	S058	C4	57466109	GSL-OH	0.975803	0.000466683	0.9994
GIB	S081	C6	32777023	slim1	0.975852	0.000465688	0.9994
PRO	S052	C4	57390138	GSL-OH	0.97709	0.00192656	0.9994
PRO	S011	C2	34534498	MAM1	0.977117	0.000441018	0.9994
GS	S082	C6	32777117	slim1	0.977229	0.000438842	0.9994
GBS	S007	C1	27450947	MAM1	0.977929	0.000425193	0.9994
AGS	S031	C3	20705326	BAT5	0.97936	0.000397317	0.9994
GS	S072	C5	2406773	GSL-OH	0.979674	0.000391214	0.9994
GS	S037	C3	30730196	BCAT-4BCAT4	0.97996	0.000385651	0.9994
GS	S061	C4	60178139	MAM1	0.98277	4.46343e-06	0.9994
IGS	S006	C1	27435884	MAM1	0.983155	0.000323647	0.9994
GRA	S065	C5	1369005	AAO4	0.984603	0.000295593	0.9994
4MGBS	S004	C1	24733248	GTR1	0.984973	0.00028845	0.9994
4MGBS	S057	C4	57426902	GSL-OH	0.985042	0.000287102	0.9994
4MGBS	S060	C4	57466590	GSL-OH	0.985042	0.000287102	0.9994
GNA	S076	C5	2408742	GSL-OH	0.987012	0.000248992	0.9994
GIV	S028	C3	20704638	BAT5	0.987575	0.000238167	0.9994
4MGBS	S094	C8	9311726	IPMI LSU1	0.987948	0.000230974	0.9994
IGS	S054	C4	57426228	GSL-OH	0.987957	0.000230816	0.9994
IGS	S059	C4	57466189	GSL-OH	0.987957	0.000230816	0.9994
IGS	S001	C1	22143840	BCAT-3	0.98853	0.000219755	0.9994
GER	S009	C2	32728772	MAM1	0.988531	0.000219746	0.9994
SIN	S010	C2	32731030	MAM1	0.988874	0.000213128	0.9994
GRA	S066	C5	1369332	AAO4	0.988968	0.000211309	0.9994
4MGBS	S029	C3	20704816	BAT5	0.989145	0.000207905	0.9994
GNA	S037	C3	30730196	BCAT-4BCAT4	0.989332	0.000204278	0.9994
4MGBS	S100	C9	1612125	AOP2	0.98936	1.70184e-06	0.9994
4MGBS	S101	C9	1616635	AOP1	0.98936	1.70184e-06	0.9994
GER	S040	C4	3658674	IPMI SSU2	0.99009	0.000189727	0.9994
GIV	S011	C2	34534498	MAM1	0.990272	0.000186208	0.9994
GIV	S043	C4	42325040	IPMI LSU1	0.992413	0.000145079	0.9994
GS	S010	C2	32731030	MAM1	0.993636	0.000121607	0.9994
GIV	S041	C4	3659223	IPMI SSU2	0.994058	0.000113514	0.9994
GNA	S011	C2	34534498	MAM1	0.994232	0.000110178	0.9994
GBS	S094	C8	9311726	IPMI LSU1	0.994386	0.000107246	0.9994
GIV	S035	C3	21810653	AOP1	0.995835	7.94979e-05	0.9994
4MGBS	S099	C9	1610308	AOP2	0.996621	6.44788e-05	0.9994
4MGBS	S006	C1	27435884	MAM1	0.997396	4.9666e-05	0.9994
4HGBS	S099	C9	1610308	AOP2	0.998325	3.19247e-05	0.9994
GNA	S012	C2	34654568	AOP2	0.99865	2.57249e-05	0.9994
GNA	S013	C2	34656508	AOP2	0.99865	2.57249e-05	0.9994
SIN	S029	C3	20704816	BAT5	0.998989	1.92721e-05	0.9994
4MGBS	S054	C4	57426228	GSL-OH	0.999056	1.7986e-05	0.9994
4MGBS	S059	C4	57466189	GSL-OH	0.999056	1.7986e-05	0.9994
GIB	S074	C5	2407717	GSL-OH	0.999097	1.22485e-08	0.9994
GBS	S039	C4	3657338	IPMI SSU2	0.999101	1.71261e-05	0.9994
GIV	S036	C3	21811090	AOP1	0.999286	1.3602e-05	0.9994
GIV	S090	C7	48138625	MYB28	0.999409	1.12582e-05	0.9994
GIB	S019	C2	61327981	MYB28	NaN	0	NaN
GIB	S033	C3	21776826	AOP1	NaN	0	NaN
GIB	S034	C3	21810574	AOP1	NaN	0	NaN
GIB	S044	C4	42325279	IPMI LSU1	NaN	0	NaN
GIB	S045	C4	54326627	AAO4	NaN	0	NaN
GIB	S047	C4	54328398	AAO4	NaN	0	NaN
GIB	S049	C4	54330220	AAO4	NaN	0	NaN
GIB	S056	C4	57426699	GSL-OH	NaN	0	NaN
GIB	S083	C6	32777380	slim1	NaN	0	NaN
GIB	S088	C6	46259519	IPMDH3	NaN	0	NaN
GIB	S105	C9	4987123	MYB28	NaN	0	NaN
PRO	S019	C2	61327981	MYB28	NaN	0	NaN
PRO	S033	C3	21776826	AOP1	NaN	0	NaN
PRO	S034	C3	21810574	AOP1	NaN	0	NaN
PRO	S044	C4	42325279	IPMI LSU1	NaN	0	NaN
PRO	S045	C4	54326627	AAO4	NaN	0	NaN
PRO	S047	C4	54328398	AAO4	NaN	0	NaN
PRO	S049	C4	54330220	AAO4	NaN	0	NaN
PRO	S056	C4	57426699	GSL-OH	NaN	0	NaN
PRO	S083	C6	32777380	slim1	NaN	0	NaN
PRO	S088	C6	46259519	IPMDH3	NaN	0	NaN
PRO	S105	C9	4987123	MYB28	NaN	0	NaN
GRA	S019	C2	61327981	MYB28	NaN	0	NaN
GRA	S033	C3	21776826	AOP1	NaN	0	NaN
GRA	S034	C3	21810574	AOP1	NaN	0	NaN
GRA	S044	C4	42325279	IPMI LSU1	NaN	0	NaN
GRA	S045	C4	54326627	AAO4	NaN	0	NaN
GRA	S047	C4	54328398	AAO4	NaN	0	NaN
GRA	S049	C4	54330220	AAO4	NaN	0	NaN
GRA	S056	C4	57426699	GSL-OH	NaN	0	NaN
GRA	S083	C6	32777380	slim1	NaN	0	NaN
GRA	S088	C6	46259519	IPMDH3	NaN	0	NaN
GRA	S105	C9	4987123	MYB28	NaN	0	NaN
SIN	S019	C2	61327981	MYB28	NaN	0	NaN
SIN	S033	C3	21776826	AOP1	NaN	0	NaN
SIN	S034	C3	21810574	AOP1	NaN	0	NaN
SIN	S044	C4	42325279	IPMI LSU1	NaN	0	NaN
SIN	S045	C4	54326627	AAO4	NaN	0	NaN
SIN	S047	C4	54328398	AAO4	NaN	0	NaN
SIN	S049	C4	54330220	AAO4	NaN	0	NaN
SIN	S056	C4	57426699	GSL-OH	NaN	0	NaN
SIN	S083	C6	32777380	slim1	NaN	0	NaN
SIN	S088	C6	46259519	IPMDH3	NaN	0	NaN
SIN	S105	C9	4987123	MYB28	NaN	0	NaN
GNA	S019	C2	61327981	MYB28	NaN	0	NaN
GNA	S033	C3	21776826	AOP1	NaN	0	NaN
GNA	S034	C3	21810574	AOP1	NaN	0	NaN
GNA	S044	C4	42325279	IPMI LSU1	NaN	0	NaN
GNA	S045	C4	54326627	AAO4	NaN	0	NaN
GNA	S047	C4	54328398	AAO4	NaN	0	NaN
GNA	S049	C4	54330220	AAO4	NaN	0	NaN
GNA	S056	C4	57426699	GSL-OH	NaN	0	NaN
GNA	S083	C6	32777380	slim1	NaN	0	NaN
GNA	S088	C6	46259519	IPMDH3	NaN	0	NaN
GNA	S105	C9	4987123	MYB28	NaN	0	NaN
GIV	S019	C2	61327981	MYB28	NaN	0	NaN
GIV	S033	C3	21776826	AOP1	NaN	0	NaN
GIV	S034	C3	21810574	AOP1	NaN	0	NaN
GIV	S044	C4	42325279	IPMI LSU1	NaN	0	NaN
GIV	S045	C4	54326627	AAO4	NaN	0	NaN
GIV	S047	C4	54328398	AAO4	NaN	0	NaN
GIV	S049	C4	54330220	AAO4	NaN	0	NaN
GIV	S056	C4	57426699	GSL-OH	NaN	0	NaN
GIV	S083	C6	32777380	slim1	NaN	0	NaN
GIV	S088	C6	46259519	IPMDH3	NaN	0	NaN
GIV	S105	C9	4987123	MYB28	NaN	0	NaN
4HGBS	S019	C2	61327981	MYB28	NaN	0	NaN
4HGBS	S033	C3	21776826	AOP1	NaN	0	NaN
4HGBS	S034	C3	21810574	AOP1	NaN	0	NaN
4HGBS	S044	C4	42325279	IPMI LSU1	NaN	0	NaN
4HGBS	S045	C4	54326627	AAO4	NaN	0	NaN
4HGBS	S047	C4	54328398	AAO4	NaN	0	NaN
4HGBS	S049	C4	54330220	AAO4	NaN	0	NaN
4HGBS	S056	C4	57426699	GSL-OH	NaN	0	NaN
4HGBS	S083	C6	32777380	slim1	NaN	0	NaN
4HGBS	S088	C6	46259519	IPMDH3	NaN	0	NaN
4HGBS	S105	C9	4987123	MYB28	NaN	0	NaN
GER	S019	C2	61327981	MYB28	NaN	0	NaN
GER	S033	C3	21776826	AOP1	NaN	0	NaN
GER	S034	C3	21810574	AOP1	NaN	0	NaN
GER	S044	C4	42325279	IPMI LSU1	NaN	0	NaN
GER	S045	C4	54326627	AAO4	NaN	0	NaN
GER	S047	C4	54328398	AAO4	NaN	0	NaN
GER	S049	C4	54330220	AAO4	NaN	0	NaN
GER	S056	C4	57426699	GSL-OH	NaN	0	NaN
GER	S083	C6	32777380	slim1	NaN	0	NaN
GER	S088	C6	46259519	IPMDH3	NaN	0	NaN
GER	S105	C9	4987123	MYB28	NaN	0	NaN
GBS	S019	C2	61327981	MYB28	NaN	0	NaN
GBS	S033	C3	21776826	AOP1	NaN	0	NaN
GBS	S034	C3	21810574	AOP1	NaN	0	NaN
GBS	S044	C4	42325279	IPMI LSU1	NaN	0	NaN
GBS	S045	C4	54326627	AAO4	NaN	0	NaN
GBS	S047	C4	54328398	AAO4	NaN	0	NaN
GBS	S049	C4	54330220	AAO4	NaN	0	NaN
GBS	S056	C4	57426699	GSL-OH	NaN	0	NaN
GBS	S083	C6	32777380	slim1	NaN	0	NaN
GBS	S088	C6	46259519	IPMDH3	NaN	0	NaN
GBS	S105	C9	4987123	MYB28	NaN	0	NaN
4MGBS	S019	C2	61327981	MYB28	NaN	0	NaN
4MGBS	S033	C3	21776826	AOP1	NaN	0	NaN
4MGBS	S034	C3	21810574	AOP1	NaN	0	NaN
4MGBS	S044	C4	42325279	IPMI LSU1	NaN	0	NaN
4MGBS	S045	C4	54326627	AAO4	NaN	0	NaN
4MGBS	S047	C4	54328398	AAO4	NaN	0	NaN
4MGBS	S049	C4	54330220	AAO4	NaN	0	NaN
4MGBS	S056	C4	57426699	GSL-OH	NaN	0	NaN
4MGBS	S083	C6	32777380	slim1	NaN	0	NaN
4MGBS	S088	C6	46259519	IPMDH3	NaN	0	NaN
4MGBS	S105	C9	4987123	MYB28	NaN	0	NaN
AGS	S019	C2	61327981	MYB28	NaN	0	NaN
AGS	S033	C3	21776826	AOP1	NaN	0	NaN
AGS	S034	C3	21810574	AOP1	NaN	0	NaN
AGS	S044	C4	42325279	IPMI LSU1	NaN	0	NaN
AGS	S045	C4	54326627	AAO4	NaN	0	NaN
AGS	S047	C4	54328398	AAO4	NaN	0	NaN
AGS	S049	C4	54330220	AAO4	NaN	0	NaN
AGS	S056	C4	57426699	GSL-OH	NaN	0	NaN
AGS	S083	C6	32777380	slim1	NaN	0	NaN
AGS	S088	C6	46259519	IPMDH3	NaN	0	NaN
AGS	S105	C9	4987123	MYB28	NaN	0	NaN
IGS	S019	C2	61327981	MYB28	NaN	0	NaN
IGS	S033	C3	21776826	AOP1	NaN	0	NaN
IGS	S034	C3	21810574	AOP1	NaN	0	NaN
IGS	S044	C4	42325279	IPMI LSU1	NaN	0	NaN
IGS	S045	C4	54326627	AAO4	NaN	0	NaN
IGS	S047	C4	54328398	AAO4	NaN	0	NaN
IGS	S049	C4	54330220	AAO4	NaN	0	NaN
IGS	S056	C4	57426699	GSL-OH	NaN	0	NaN
IGS	S083	C6	32777380	slim1	NaN	0	NaN
IGS	S088	C6	46259519	IPMDH3	NaN	0	NaN
IGS	S105	C9	4987123	MYB28	NaN	0	NaN
GS	S019	C2	61327981	MYB28	NaN	0	NaN
GS	S033	C3	21776826	AOP1	NaN	0	NaN
GS	S034	C3	21810574	AOP1	NaN	0	NaN
GS	S044	C4	42325279	IPMI LSU1	NaN	0	NaN
GS	S045	C4	54326627	AAO4	NaN	0	NaN
GS	S047	C4	54328398	AAO4	NaN	0	NaN
GS	S049	C4	54330220	AAO4	NaN	0	NaN
GS	S056	C4	57426699	GSL-OH	NaN	0	NaN
GS	S083	C6	32777380	slim1	NaN	0	NaN
GS	S088	C6	46259519	IPMDH3	NaN	0	NaN
GS	S105	C9	4987123	MYB28	NaN	0	NaN
Note：Marker_Rsq , the phenotypic variance explained by the corresponding marker.Pos, physical position on the chromosome. The data are based on criteria: Sorted in ascending order of association analysis P-value. q_FDR , the false discovery rate adjusted q-value, used to correct for multiple testing in genome-wide association analysis. NaN , non-detectable or unavailable data points.

## Sheet: TableS8
Table S8. Significant Associations Between Candidate SNPs and Core Phenotypes Based on TASSEL-MLM
GSLs	KASP Marker	CHR	Pos	Candidate Gene	P	Marker_Rsq	q_FDR
GNA	S100	C9	1612125	AOP2	0.00265878	0.0902536	0.1677
GNA	S101	C9	1616635	AOP1	0.00265878	0.0902536	0.1677
PRO	S100	C9	1612125	AOP2	0.00606658	0.074745	0.252585
PRO	S101	C9	1616635	AOP1	0.00606658	0.074745	0.252585
PRO	S074	C5	2407717	GSL-OH	0.0221816	0.0513475	0.639267
4HGBS	S074	C5	2407717	GSL-OH	0.0268861	0.0479993	0.6994
GRA	S074	C5	2407717	GSL-OH	0.040664	0.0409166	0.795864
4MGBS	S036	C3	21811090	AOP1	0.037191	0.0647459	0.795864
4MGBS	S035	C3	21810653	AOP1	0.0392037	0.0636763	0.795864
Note：Marker_Rsq , the phenotypic variance explained by the corresponding marker.Pos, physical position on the chromosome. The data are based on criteria: P < 0.05; marker_Rsq ≥ 5%; or homozygous genotype significance.Grouped by trait; within each group, sorted in ascending order of association analysis P-value. q_FDR , the false discovery rate adjusted q-value, used to correct for multiple testin…

## Sheet: Table S9
Table S9 .Association analysis results of GNA,PRO and 4HGBS with nine SNPs
CHR	SNP	BP	Allele	Candidate Gene	GNA_BETA	GNA_P	PRO_BETA	PRO_P	4HGBS_BETA	4HGBS_P
3	S035	21810653	T	GSL-OH	-0.0295	0.58	0.0355	0.91	0.1936	0.02
3	S036	21811090	G	GSL-OH	-0.0295	0.58	0.0355	0.91	0.1882	0.03
5	S072	2406773	A	GSL-OH	0.1646	5.71×10-3	0.7972	5.45×10-2	-0.1268	0.18
5	S073	2406866	G	GSL-OH	0.169	5.49×10-3	0.8759	2.63×10-2	-0.0945	0.29
5	S074	2407717	T	GSL-OH	0.2645	2.49×10-3	1.594	9.50×10-3	-0.1838	0.03
5	S075	2407813	A	GSL-OH	0.2004	2.12×10-7	1.08	1.92×10-7	0.0262	0.75
9	S100	1612125	C	AOP3	0.3355	8.73×10-5	1.852	4.83×10-4	0.0732	0.38
9	S101	1616635	A	AOP2	0.3355	1.45×10-12	1.852	2.01×10-10	0.0732	0.38
4	S042	14969919	G	GSL-OH	-0.1662	1.45×10-12	-0.7017	2.01×10-10	-0.2063	0.03
Note:SNPs were analyzed for association with GNA,PRO and 4HGBS using an additive model in PLINK;BETA is the effect size; P is the significance value.

## Sheet: Table S10
Table S10. Pairwise linkage disequilibrium analysis among candidate SNPs.
CHR_A	BP_A	SNP_A	CHR_B	BP_B	SNP_B	R2	D'
3	21810653	S035	3	21811090	S036	0.962503	0.981072
5	2406773	S072	5	2406866	S073	0.756322	1
5	2406773	S072	5	2407717	S074	0.589483	0.882841
5	2406773	S072	5	2407813	S075	0.298906	0.958823
5	2406866	S073	5	2407717	S074	0.478098	0.691446
5	2406866	S073	5	2407813	S075	0.347127	0.898606
5	2407717	S074	5	2407813	S075	0.429883	1
9	1612125	S100	9	1616635	S101	1	1
Note:R² represents the squared correlation coefficient between two loci, reflecting the strength of allelic association. D' indicates the standardized LD coefficient. Higher values (approaching 1) suggest strong linkage and potential marker redundancy.

[truncated: 5 more sheets: Table S11, Table S12, Table S13, Table S14, Table S15]
